# Supplementary material for: Sphingolipids produced by gut bacteria enter host metabolic pathways impacting ceramide levels
Source: Nat Commun. 2020 May 18;11:2471. doi: 10.1038/s41467-020-16274-w (PMC7235224; doi:10.1038/s41467-020-16274-w)
Supplement: Supplementary file 4 — Supplementary Data 2 [file 41467_2020_16274_MOESM4_ESM.xlsx]

## Sheet: Experiment notes
Experiment Annotation
count data	Normalized read counts from high throughput RNA sequencing of Caco2 cells
ratio	( BTWT -> Caco2 )/ (SLMUT -> Caco 2) - positive numbers are upregulated in BTWT compared to SLMUT and negative numbers are downregulated in BTWT compared to SLMUT
	The actual equation is - log2(BTWT Time X/Time 0)/ (SLMUT Time X/Time 0)
Experiment	Caco2 cells were put in transwell system with BTWT or SLMUT cells. Time points were collected for RNA isolation at Time 0, Time 1 Hour, Time 2 Hour, Time 4 hour, Time 8 hour
	The experiment was done in duplicate

## Sheet: SL genes count data
GeneSymbol	Order	Function	ensembl_gene_id	WT_T0	WT_1H	WT_2H	WT_4H	WT_8H	MUT_1H	MUT_2H	MUT_4H	MUT_8H	WT_T0_2	WT_1H_2	WT_2H_2	WT_4H_2	WT_8H_2	MUT_1H_2	MUT_2H_2	MUT_4H_2	MUT_8H_2
A3GALT2	42	Glucosylceramides_Galactoceramides	ENSG00000184389	2.9818	5.69409	6.94225	4.75209	6.41436	8.44035	6.37054	8.19664	14.4654	6.94534	6.90159	3.70925	13.2526	8.65887	3.00851	4.94264	6.52566	5.40835
A4GALT	43	Glucosylceramides_Galactoceramides	ENSG00000128274	326.01	396.688	454.717	404.878	538.806	392.007	439.567	432.601	553.023	425.65	386.489	352.379	354.033	356.096	336.953	320.283	316.028	436.995
ABCC1	105	Miscellaneous	ENSG00000103222	3256.13	3957.39	2087.3	3610.64	4090.53	3625.6	3031.31	3755.88	3969.08	3863.59	3644.04	3135.25	3940.75	2779.5	3726.54	3542.88	3714.96	3692.82
ACER2	21	Ceramide	ENSG00000177076	7.95147	12.3372	10.4134	6.65293	12.8287	16.8807	6.37054	9.10738	16.6908	18.8516	18.7329	10.2004	17.9856	14.0707	13.0369	9.88527	16.7803	9.73504
ACER3	22	Ceramide	ENSG00000078124	736.505	691.832	723.151	792.649	701.914	703.362	682.709	740.43	754.426	675.683	757.203	880.948	823.553	705.698	902.554	891.652	898.676	746.353
AGK	93	Miscellaneous	ENSG00000006530	827.946	830.388	641.001	845.873	815.54	808.398	807.996	804.182	810.063	808.636	867.628	844.783	841.539	905.935	858.429	810.592	859.523	750.68
ALDH5A1	104	Miscellaneous	ENSG00000112294	1367.65	1536.46	1118.86	1567.24	1500.04	1379.53	1270.92	1357	1422.06	1046.76	1083.55	1017.26	1276.03	997.935	1083.06	1049.82	1299.54	1106.55
ARV1	61	Miscellaneous	ENSG00000173409	686.808	651.973	629.43	664.343	589.205	632.088	633.868	585.605	500.725	572.495	631.988	680.648	633.284	672.145	595.685	679.118	678.669	567.877
ASAH1	17	Ceramide	ENSG00000104763	1415.36	1251.75	1310.93	1234.59	1208.65	1267.93	1235.88	1207.64	1215.09	1258.1	1422.71	1543.98	1357.44	1712.29	1434.06	1554.95	1432.85	1248.25
ASAH2	18	Ceramide	ENSG00000188611	5.9636	5.69409	13.8845	2.85126	5.49802	3.75127	5.30878	2.73221	8.90179	2.97658	3.94377	1.85463	3.78645	4.32944	6.01702	4.94264	3.72895	3.24501
ASAH2B	19	Ceramide	ENSG00000204147	56.6542	64.533	79.8358	66.5293	68.7253	73.1497	76.4464	73.7698	62.3125	42.6642	58.1705	76.0397	64.3697	60.6121	69.1958	81.0592	62.4599	44.3485
B3GALNT1	40	Glucosylceramides_Galactoceramides	ENSG00000169255	5.9636	2.84704	3.47112	4.75209	3.66535	2.81345	7.43229	6.37517	7.78906	3.96877	3.94377	8.34582	7.5729	8.65887	4.01135	1.97705	12.1191	6.49003
B3GNT5	44	Glucosylceramides_Galactoceramides	ENSG00000176597	426.397	322.665	366.782	430.54	324.383	359.184	431.073	422.582	330.479	220.267	333.248	378.344	433.549	299.814	347.985	479.436	525.782	246.621
B4GALT6	41	Glucosylceramides_Galactoceramides	ENSG00000118276	215.684	153.74	182.813	205.29	181.435	182.874	168.819	200.362	172.472	89.2973	120.285	143.734	151.458	147.201	146.414	142.348	176.193	110.33
BAX	62	Miscellaneous	ENSG00000087088	1210.61	1333.37	1929.94	1089.18	1469.8	1301.69	1317.64	1374.3	1405.37	1698.63	1672.16	1626.51	1306.33	1657.09	1427.04	1364.17	1162.5	1808.55
CERK	23	Ceramide	ENSG00000100422	1582.34	1856.27	1199.85	1796.29	1877.57	1707.76	1489.64	1747.71	1916.11	1943.7	1739.2	1566.23	1949.08	2180.95	1594.51	1429.41	1869.14	2093.03
CERS1	9	Ceramide	ENSG00000223802	20.8726	24.6744	42.8105	30.4134	62.3109	31.8858	30.7909	39.1617	54.5234	29.7658	14.7891	20.4009	30.2916	47.6238	21.0596	12.8509	27.0349	54.0835
CERS2	10	Ceramide	ENSG00000143418	2932.1	3508.51	2068.79	3354.98	3566.38	3130.43	3107.76	3216.73	3298.11	3419.09	3141.21	2801.41	3322.61	3275.22	2960.38	2846.96	3136.05	3424.57
CERS5	13	Ceramide	ENSG00000139624	838.88	883.533	1071.42	890.542	801.795	899.366	889.752	881.594	824.528	895.949	836.078	971.824	992.05	851.817	858.429	885.72	855.794	921.584
CERS6	14	Ceramide	ENSG00000172292	353.84	393.841	209.424	447.647	413.268	424.831	367.368	376.135	485.147	286.743	350.995	362.58	389.058	377.743	396.121	403.319	435.355	338.563
CLN3	92	Miscellaneous	ENSG00000188603	140.145	172.721	192.069	127.356	133.785	157.553	164.572	138.432	133.527	176.61	156.765	115.914	123.06	117.977	128.363	135.428	112.801	186.047
CLN8	91	Miscellaneous	ENSG00000182372	217.671	210.681	223.309	279.423	204.343	201.631	262.254	280.507	218.094	239.118	213.949	262.43	366.339	191.578	225.638	239.224	347.724	246.621
COL4A3BP	98	Miscellaneous	ENSG00000113163	541.694	539.04	437.362	536.986	584.623	604.892	501.149	546.443	604.209	505.026	510.718	522.077	583.113	405.885	605.714	540.724	544.426	441.322
CREM	78	Miscellaneous	ENSG00000095794	371.731	339.747	454.717	277.522	306.057	307.604	276.057	298.722	290.421	326.431	333.248	353.306	274.518	435.108	333.945	376.629	305.774	321.256
CYR61	56	Sphingosine	ENSG00000142871	18842	20488.3	7926.89	5069.53	2335.74	17002.6	7592.62	4243.13	2426.85	36119.7	31037.4	21661.1	10816	4690.95	29348	24716.1	8005.12	5633.34
DEGS1	15	Ceramide	ENSG00000143753	1624.09	1675.96	1823.5	1841.91	1450.56	1504.26	1455.67	1840.6	1345.28	1740.3	1753	2136.53	2322.04	2275.12	1831.18	2085.79	2215.93	1959.99
ELOVL1	103	Miscellaneous	ENSG00000066322	1722.49	2108.71	1536.55	1782.03	1981.12	1734.96	1919.66	1822.39	1746.98	2023.08	1858.5	1658.96	1747.45	2241.57	1640.64	1581.64	1667.77	1850.74
FA2H	99	Miscellaneous	ENSG00000103089	1363.68	1479.51	1108.45	696.657	1237.97	1457.37	1188.11	850.629	1235.12	891.98	875.516	708.467	514.011	601.792	776.196	650.451	486.628	705.249
GBA	75	Miscellaneous	ENSG00000177628	956.164	1163.49	775.218	955.171	1080.36	1067.23	1044.77	945.346	961.393	1186.66	1045.1	996.862	980.691	1104.01	996.82	916.365	1035.72	1041.65
GBA	60	Miscellaneous	ENSG00000177628	956.164	1163.49	775.218	955.171	1080.36	1067.23	1044.77	945.346	961.393	1186.66	1045.1	996.862	980.691	1104.01	996.82	916.365	1035.72	1041.65
GBA2	71	Miscellaneous	ENSG00000070610	884.601	921.493	737.035	935.212	1089.52	910.62	949.21	1007.28	1069.33	928.691	793.683	846.637	1009.09	1217.65	717.029	732.499	987.239	983.239
GLA	90	Miscellaneous	ENSG00000102393	1449.15	1459.58	1505.31	1286.87	1235.22	1303.56	1275.17	1367.02	1136.09	1217.42	1261.02	1220.34	1219.24	1361.61	1120.17	1180.3	1155.04	1367.23
GM2A	102	Miscellaneous	ENSG00000196743	787.195	837.98	556.537	775.542	781.636	731.497	667.845	708.554	729.947	843.363	802.556	707.54	727.945	728.428	738.088	803.673	798.927	788.538
HEXB	82	Miscellaneous	ENSG00000049860	2322.82	2035.64	3004.84	2206.87	2118.57	2076.33	1975.93	2015.46	2173.15	1962.56	1820.05	2002.07	1891.33	2006.69	1916.42	1914.78	1892.44	2289.9
KDSR	8	Sphinganine	ENSG00000119537	1702.61	1629.46	1795.73	1588.15	1444.15	1574.59	1529.99	1522.75	1373.1	1244.21	1332.01	1628.36	1566.64	1135.39	1481.19	1589.55	1572.68	1306.66
LAMA1	79	Miscellaneous	ENSG00000101680	283.271	365.371	292.731	630.128	383.029	345.116	519.199	533.692	381.664	473.275	472.266	486.84	727.945	297.649	444.257	478.447	690.788	400.218
LAMB1	83	Miscellaneous	ENSG00000091136	3919.08	4033.31	3011.78	4255.97	4652.24	4052.3	4117.49	3966.26	4667.87	3454.81	3546.43	3438.48	3752.37	3297.95	3667.38	3622.95	3915.4	3467.84
LAMC1	86	Miscellaneous	ENSG00000135862	5711.14	7074.91	3553.27	7111.03	7212.49	6535.64	6616.86	6756.76	7330.62	8263.96	7857.95	6825.03	9330.76	5882.62	8231.29	8477.61	9335.42	7585.76
LYN	72	Miscellaneous	ENSG00000254087	1026.73	1030.63	811.086	1127.2	895.261	934.065	913.11	1103.81	930.237	829.472	826.219	904.131	1174.75	911.347	839.375	917.353	1135.46	935.645
MAP3K1	81	Miscellaneous	ENSG00000095015	584.433	515.315	562.322	687.153	640.52	572.068	835.602	616.57	705.467	644.925	708.892	1261.15	795.155	695.957	752.128	1254.44	806.385	534.345
NAGA	95	Miscellaneous	ENSG00000198951	539.706	602.624	380.667	569.301	671.675	618.959	585.028	611.105	678.761	618.135	571.846	482.203	542.409	573.65	528.495	454.723	531.375	535.427
NSMAF	35	Glucosylceramides_Galactoceramides	ENSG00000035681	1374.61	1346.65	1051.75	1384.76	1290.2	1353.27	1273.05	1311.46	1291.87	1295.8	1256.09	1260.22	1354.6	1270.69	1280.62	1315.73	1383.44	1228.78
ORMDL1	1	DeNovoSynthesis	ENSG00000128699	777.256	617.809	723.151	810.707	651.516	689.295	688.018	744.984	611.998	629.05	680.3	819.745	738.358	874.546	730.066	726.568	778.418	640.349
ORMDL2	2	DeNovoSynthesis	ENSG00000123353	405.525	456.476	554.223	489.466	461.834	398.572	388.603	468.119	411.708	489.151	437.758	413.582	472.36	490.309	450.274	418.147	466.118	533.264
ORMDL3	3	DeNovoSynthesis	ENSG00000172057	481.064	516.264	593.562	552.193	629.524	510.172	511.766	557.372	505.176	641.948	632.974	580.498	703.333	742.499	480.359	474.493	603.157	694.433
PAG1	74	Miscellaneous	ENSG00000076641	19.8787	11.3882	8.09929	12.3554	32.0718	15.9429	11.6793	20.947	26.7054	9.92192	10.8454	5.56388	12.306	16.2354	9.02554	10.8738	13.9836	15.1434
PLA2G15	88	Miscellaneous	ENSG00000103066	656.99	703.22	741.663	626.326	635.938	639.591	765.526	715.84	583.067	944.566	921.855	881.875	800.834	807.44	814.304	836.294	770.96	835.05
PLA2G6	89	Miscellaneous	ENSG00000184381	191.829	239.152	140.002	168.224	145.698	228.827	228.278	190.344	150.218	189.509	161.694	150.225	138.205	136.377	138.392	131.474	142.632	98.4321
PRKCD	96	Miscellaneous	ENSG00000163932	372.725	454.578	310.087	401.077	450.838	466.095	356.75	412.564	459.555	392.908	384.517	370.925	407.043	476.238	338.959	319.294	389.675	442.403
S1PR1	49	Sphingosine	ENSG00000170989	25.8423	18.9803	21.9838	25.6613	33.9045	22.5076	15.9263	19.1255	27.8181	123.032	125.215	110.35	88.035	101.742	130.369	146.302	75.5112	67.0636
S1PR2	50	Sphingosine	ENSG00000267534	18.8847	33.2155	9.25633	23.7605	26.5738	26.2589	20.1734	22.7684	33.3817	36.7111	23.6626	31.5287	44.4908	18.4001	21.0596	25.7017	35.425	23.7968
S1PR3	51	Sphingosine	ENSG00000213694	53.6724	50.2978	26.6119	56.0747	68.7253	56.269	38.2232	48.2691	48.9598	89.2973	79.8612	55.6388	103.181	108.236	99.2809	88.9675	76.4434	116.82
S1PR4	52	Sphingosine	ENSG00000125910	16.8969	21.8273	26.6119	6.65293	26.5738	20.632	9.55581	10.9289	30.0435	9.92192	10.8454	20.4009	9.46613	24.8943	21.0596	16.805	7.4579	11.8984
SAMD8	80	Miscellaneous	ENSG00000156671	424.41	362.524	333.228	480.912	425.18	468.908	365.244	434.422	514.078	383.978	441.702	581.426	539.569	373.414	568.609	590.151	536.036	378.585
SERINC1	101	Miscellaneous	ENSG00000111897	2597.15	2281.43	1947.3	2472.04	1960.96	2459.89	2340.11	2268.65	1998.45	2204.65	2499.36	2654.9	2584.25	1991.54	2898.2	3023.9	2920.7	1937.27
SGMS1	25	Sphingomyelin	ENSG00000198964	627.172	505.825	760.176	566.449	516.814	527.053	637.054	556.461	528.544	613.174	641.848	776.161	634.231	725.181	649.839	822.455	639.515	618.716
SGMS2	26	Sphingomyelin	ENSG00000164023	505.912	355.881	408.436	489.466	362.869	422.955	575.472	511.835	445.089	382.986	450.575	709.395	640.857	454.591	550.558	749.304	685.194	353.706
SGPL1	57	Sphingosine	ENSG00000166224	1159.92	1243.21	843.483	1160.46	1028.13	1131.01	1274.11	1111.1	1001.45	1220.4	1118.06	1290.82	1461.57	860.476	1202.4	1260.37	1358.27	1091.41
SGPP1	54	Sphingosine	ENSG00000126821	890.564	651.024	799.516	622.524	631.356	646.155	609.448	547.354	593.082	615.159	597.48	746.487	641.803	600.709	658.864	742.384	670.278	567.877
SGPP2	55	Sphingosine	ENSG00000163082	57.6481	48.3998	21.9838	5.70251	4.58169	50.6421	26.5439	4.55369	7.78906	25.797	54.2268	38.9472	15.1458	9.74123	60.1702	53.3805	11.1868	4.32668
SMPD1	28	Sphingomyelin	ENSG00000166311	1069.47	1198.61	1369.94	1105.34	1164.66	1096.31	1082.99	1068.3	1101.6	1306.72	1160.45	1074.76	1109.43	952.476	1071.03	1039.93	1062.75	1266.64
SMPD2	29	Sphingomyelin	ENSG00000135587	151.078	166.078	267.277	168.224	175.937	157.553	158.202	193.076	185.825	192.485	136.06	203.082	166.604	287.908	133.377	139.382	145.429	202.272
SMPD3	30	Sphingomyelin	ENSG00000103056	87.4661	79.7172	159.672	105.496	123.706	96.5951	124.225	125.682	120.174	120.055	140.004	158.571	193.109	212.142	95.2696	117.635	147.293	170.904
SMPD4	31	Sphingomyelin	ENSG00000136699	1340.82	1630.41	768.275	1326.78	1511.96	1539.89	1470.53	1421.66	1345.28	1671.84	1462.15	1144.3	1412.35	1155.96	1331.77	1190.19	1361.07	1321.8
SMPDL3A	32	Sphingomyelin	ENSG00000172594	170.957	127.168	201.325	141.612	102.63	136.921	107.237	114.753	95.6942	86.3207	90.7066	118.696	83.3019	82.2593	96.2724	132.463	113.733	69.2269
SMPDL3B	33	Sphingomyelin	ENSG00000130768	30.8119	42.7057	50.9098	29.463	34.8208	30.0101	19.1116	31.8758	28.9308	28.7736	32.5361	28.7467	32.1848	25.9766	29.0823	32.6214	31.6961	33.5318
SPHK1	47	Sphingosine	ENSG00000176170	538.712	628.248	2315.24	1338.19	1040.96	580.508	1132.89	1407.09	1001.45	1052.72	874.53	1678.44	2073.08	1970.98	756.139	1206.99	1444.97	1836.68
SPHK2	48	Sphingosine	ENSG00000063176	328.992	357.779	253.392	237.605	355.539	392.945	247.389	293.258	340.493	403.822	360.855	239.247	230.974	258.684	300.851	262.948	212.55	328.828
SPTLC1	4	DeNovoSynthesis	ENSG00000090054	1251.36	1224.23	995.055	1158.56	1194.9	1269.8	1222.08	1179.41	1091.58	1259.09	1441.45	1409.52	1286.45	1730.69	1366.87	1387.89	1310.73	1242.84
SPTLC2	5	DeNovoSynthesis	ENSG00000100596	772.286	840.827	519.512	811.657	731.237	802.771	620.066	816.021	816.739	716.362	683.257	630.573	919.161	574.733	799.261	698.889	918.253	751.761
SPTSSA	6	DeNovoSynthesis	ENSG00000165389	2399.35	1939.79	2548.96	2176.46	1886.74	2091.33	2055.56	2160.27	1892.74	1365.26	1721.45	2079.04	1836.43	1625.7	1854.25	1871.28	1833.71	1493.79
ST3GAL5	67	Miscellaneous	ENSG00000115525	55.6603	49.3488	69.4225	69.3806	76.9723	45.953	75.3847	88.3416	64.538	75.4066	68.03	73.2578	81.4087	90.9182	68.1929	98.8527	98.8171	108.167
TRAF2	77	Miscellaneous	ENSG00000127191	802.104	838.929	1166.3	1017.9	1067.53	800.895	902.493	1094.71	1070.44	902.894	852.839	859.62	1105.64	1118.08	757.142	662.313	994.697	1127.1
UGCG	36	Glucosylceramides_Galactoceramides	ENSG00000148154	297.186	208.783	300.831	253.762	208.925	240.081	255.883	236.792	186.938	250.032	308.6	379.271	267.891	272.755	310.88	378.606	263.823	249.866

## Sheet: SL genes ratio
GeneSymbol	Order	Function	ensembl_gene_id	WT_1H_ratio	WT_2H_ratio	WT_4H_ratio	WT_8H_ratio	WT_1H_ratio2	WT_2H_ratio2	WT_4H_ratio2	WT_8H_ratio2
A3GALT2	42	Glucosylceramides_Galactoceramides	ENSG00000184389	-0.567837	0.123988	-0.78647	-1.60597	1.19788	-0.414152	1.02208	0.67899
A4GALT	43	Glucosylceramides_Galactoceramides	ENSG00000128274	0.0171253	0.0488864	-0.0955471	-0.449852	0.197878	0.137782	0.163831	-0.29535
ABCC1	105	Miscellaneous	ENSG00000103222	0.126331	-0.538304	-0.0568976	-0.136551	-0.0322999	-0.176344	0.0851215	-0.4099
ACER2	21	Ceramide	ENSG00000177076	-0.45236	0.70895	-0.453046	-1.327	0.522974	0.0452798	0.10008	0.531433
ACER3	22	Ceramide	ENSG00000078124	-0.0238465	0.0830253	0.0983191	0.0713021	-0.253333	-0.0174236	-0.12594	-0.0808065
AGK	93	Miscellaneous	ENSG00000006530	0.0387205	-0.334023	0.0729189	0.0624069	0.0153786	0.0596034	-0.0305057	0.27121
ALDH5A1	104	Miscellaneous	ENSG00000112294	0.155431	-0.183848	0.207806	0.140244	0.000645932	-0.045444	-0.0263324	-0.14905
ARV1	61	Miscellaneous	ENSG00000173409	0.0446868	-0.0101365	0.182001	0.407907	0.0853473	0.00324624	-0.0998546	0.243194
ASAH1	17	Ceramide	ENSG00000104763	-0.0185253	0.0850446	0.0318477	0.0229686	-0.011458	-0.0102202	-0.0779945	0.456024
ASAH2	18	Ceramide	ENSG00000188611	0.602088	1.38702	0.061527	-1.6425	-0.609477	-1.41415	0.0220776	0.415955
ASAH2B	19	Ceramide	ENSG00000204147	-0.180814	0.0625873	-0.14904	0.0944681	-0.250396	-0.0922237	0.0434513	0.450721
B3GALNT1	40	Glucosylceramides_Galactoceramides	ENSG00000169255	0.0171253	-1.0984	-0.4239	-0.712887	-0.0245141	2.0777	-0.678362	0.415955
B3GNT5	44	Glucosylceramides_Galactoceramides	ENSG00000176597	-0.154684	-0.233009	0.0269133	0.381588	-0.0624266	-0.341639	-0.27827	0.28177
B4GALT6	41	Glucosylceramides_Galactoceramides	ENSG00000118276	-0.250355	0.114886	0.0350548	0.251303	-0.283601	0.0139757	-0.218237	0.415955
BAX	62	Miscellaneous	ENSG00000087088	0.0346879	0.550604	-0.335459	-0.367708	0.228686	0.253757	0.168284	-0.126183
CERK	23	Ceramide	ENSG00000100422	0.120301	-0.312111	0.0395586	-0.0931589	0.12531	0.131878	0.0604192	0.0593642
CERS1	9	Ceramide	ENSG00000223802	-0.369898	0.47546	-0.364738	-0.84217	-0.509941	0.666768	0.164097	-0.183507
CERS2	10	Ceramide	ENSG00000143418	0.164496	-0.587088	0.0607099	0.0246628	0.0855394	-0.0232663	0.083371	-0.0643314
CERS5	13	Ceramide	ENSG00000139624	-0.0256243	0.26805	0.014569	0.111116	-0.0380607	0.133844	0.21315	-0.113572
CERS6	14	Ceramide	ENSG00000172292	-0.109274	-0.810795	0.251112	-0.116061	-0.17449	-0.153624	-0.162207	0.157982
CLN3	92	Miscellaneous	ENSG00000188603	0.132603	0.222903	-0.120311	-0.0682614	0.288369	-0.224472	0.125582	-0.657163
CLN8	91	Miscellaneous	ENSG00000182372	0.0633483	-0.231922	-0.00558716	0.357503	-0.0767441	0.133571	0.0752356	-0.364367
COL4A3BP	98	Miscellaneous	ENSG00000113163	-0.166283	-0.196413	-0.0251846	-0.170161	-0.246111	-0.0506296	0.0990396	-0.120761
CREM	78	Miscellaneous	ENSG00000095794	0.143389	0.720006	-0.1062	-0.0655414	-0.00301307	-0.0922237	-0.155565	0.43765
CYR61	56	Sphingosine	ENSG00000142871	0.269043	0.0621574	0.256725	1.06277	0.0807451	-0.190346	0.434172	-0.264112
DEGS1	15	Ceramide	ENSG00000143753	0.155937	0.325027	0.00102628	0.453294	-0.0629456	0.034674	0.067483	0.215098
ELOVL1	103	Miscellaneous	ENSG00000066322	0.281459	-0.321152	-0.0323035	0.0286661	0.179878	0.0688578	0.0673268	0.276406
FA2H	99	Miscellaneous	ENSG00000103089	0.0217597	-0.100125	-0.288082	-0.826135	0.173712	0.123261	0.07898	-0.228869
GBA	75	Miscellaneous	ENSG00000177628	0.124584	-0.430509	0.0149161	-0.00936769	0.0682324	0.121472	-0.0787572	0.0838794
GBA	60	Miscellaneous	ENSG00000177628	0.124584	-0.430509	0.0149161	-0.00936769	0.0682324	0.121472	-0.0787572	0.0838794
GBA2	71	Miscellaneous	ENSG00000070610	0.0171253	-0.364994	-0.107094	-0.193338	0.146531	0.208918	0.0315825	0.308491
GLA	90	Miscellaneous	ENSG00000102393	0.163096	0.239373	-0.0871692	0.179785	0.170873	0.0481329	0.078034	-0.00594663
GM2A	102	Miscellaneous	ENSG00000196743	0.196065	-0.263035	0.130326	0.0874134	0.120809	-0.183796	-0.134234	-0.114394
HEXB	82	Miscellaneous	ENSG00000049860	-0.0285523	0.604756	0.130892	0.022216	-0.0744394	0.0643156	-0.000845502	-0.190462
KDSR	8	Sphinganine	ENSG00000119537	0.0494131	0.231046	0.0606639	0.209909	-0.153156	0.0348017	-0.00555111	-0.202688
LAMA1	79	Miscellaneous	ENSG00000101680	0.082278	-0.826709	0.239635	0.72334	0.0882048	0.0250867	0.0755877	-0.427176
LAMB1	83	Miscellaneous	ENSG00000091136	-0.00677708	-0.45115	0.101709	-0.133276	-0.0483806	-0.0753957	-0.0613547	-0.072467
LAMC1	86	Miscellaneous	ENSG00000135862	0.114382	-0.896999	0.0737263	-0.0438766	-0.0669651	-0.312823	-0.000720187	-0.366834
LYN	72	Miscellaneous	ENSG00000254087	0.141932	-0.170934	0.0302413	0.277069	-0.0227915	-0.0209463	0.0490666	-0.037962
MAP3K1	81	Miscellaneous	ENSG00000095015	-0.150732	-0.571419	0.156367	-0.0379472	-0.085413	0.00769086	-0.0202332	0.381226
NAGA	95	Miscellaneous	ENSG00000198951	-0.0385841	-0.619977	-0.10223	-0.253713	0.113736	0.084654	0.0296509	0.0994817
NSMAF	35	Glucosylceramides_Galactoceramides	ENSG00000035681	-0.0070714	-0.275492	0.0784591	0.100173	-0.0279074	-0.0621888	-0.0303898	0.0483875
ORMDL1	1	DeNovoSynthesis	ENSG00000128699	-0.157961	0.0718502	0.121972	0.405654	-0.101856	0.174078	-0.0762244	0.449676
ORMDL2	2	DeNovoSynthesis	ENSG00000123353	0.195699	0.51217	0.0643311	0.249587	-0.0406699	-0.0158377	0.0191894	-0.121159
ORMDL3	3	DeNovoSynthesis	ENSG00000172057	0.0171253	0.213914	-0.0134665	0.128386	0.398033	0.290905	0.221674	0.0965532
PAG1	74	Miscellaneous	ENSG00000076641	-0.485375	-0.528089	-0.761595	-1.11198	0.264992	-0.966693	-0.184373	0.100454
PLA2G15	88	Miscellaneous	ENSG00000103066	0.136827	-0.0456871	-0.192724	0.103252	0.178972	0.076564	0.054848	-0.0485073
PLA2G6	89	Miscellaneous	ENSG00000184381	0.0636679	-0.705342	-0.178227	0.16333	0.224513	0.192344	-0.0454856	0.470403
PRKCD	96	Miscellaneous	ENSG00000163932	-0.0360949	-0.20224	-0.040741	-0.196359	0.181937	0.216242	0.0629114	0.106321
S1PR1	49	Sphingosine	ENSG00000170989	-0.245909	0.465025	0.424097	-0.116429	-0.0581973	-0.406859	0.221386	0.60131
S1PR2	50	Sphingosine	ENSG00000267534	0.339053	-1.12394	0.061527	-0.490494	0.168131	0.294799	0.328739	-0.371051
S1PR3	51	Sphingosine	ENSG00000213694	-0.161845	-0.522375	0.21625	0.195751	-0.314021	-0.677186	0.43271	-0.110113
S1PR4	52	Sphingosine	ENSG00000125910	0.0812556	1.47762	-0.716081	-2.17499	-0.9574	0.279745	0.344006	1.06505
SAMD8	80	Miscellaneous	ENSG00000156671	-0.37123	-0.132352	0.146675	-0.0962154	-0.364364	-0.0214892	0.00947761	-0.0198407
SERINC1	101	Miscellaneous	ENSG00000111897	-0.108656	-0.265101	0.123868	0.306819	-0.213598	-0.187756	-0.176566	0.0398583
SGMS1	25	Sphingomyelin	ENSG00000198964	-0.0593093	0.254919	0.025667	0.0999248	-0.0178504	-0.0835796	-0.0119698	0.229064
SGMS2	26	Sphingomyelin	ENSG00000164023	-0.249112	-0.494637	-0.0644707	0.137112	-0.289126	-0.0789618	-0.0965108	0.362017
SGPL1	57	Sphingosine	ENSG00000166224	0.136462	-0.595056	0.0627091	0.212606	-0.104925	0.0344382	0.10575	-0.342982
SGPP1	54	Sphingosine	ENSG00000126821	0.0108299	0.391623	0.185657	0.0698994	-0.14109	0.00795215	-0.0626289	0.0810883
SGPP2	55	Sphingosine	ENSG00000163082	-0.0653369	-0.271941	0.324561	-0.449852	-0.150045	-0.454794	0.437115	1.17084
SMPD1	28	Sphingomyelin	ENSG00000166311	0.128705	0.339088	0.0491751	0.00489069	0.115689	0.0475221	0.0620164	-0.411248
SMPD2	29	Sphingomyelin	ENSG00000135587	0.076019	0.756568	-0.198788	-0.143559	0.0287279	0.543012	0.196107	0.509306
SMPD3	30	Sphingomyelin	ENSG00000103056	-0.277058	0.362148	-0.252582	-0.187932	0.555377	0.430811	0.390722	0.311847
SMPD4	31	Sphingomyelin	ENSG00000136699	0.0824012	-0.936643	-0.0996446	-0.0199753	0.134749	-0.0567167	0.0533568	-0.193415
SMPDL3A	32	Sphingomyelin	ENSG00000172594	-0.10661	0.90872	0.303416	0.565444	-0.0859147	-0.158313	-0.449228	0.248845
SMPDL3B	33	Sphingomyelin	ENSG00000130768	0.508978	1.41349	-0.11356	0.0262966	0.161899	-0.182422	0.0220776	-0.368316
SPHK1	47	Sphingosine	ENSG00000176170	0.114017	1.03115	-0.0724325	0.41819	0.209855	0.475703	0.52074	0.101812
SPHK2	48	Sphingosine	ENSG00000063176	-0.13526	0.0345887	-0.303606	-0.519064	0.262367	-0.136279	0.119925	-0.346143
SPTLC1	4	DeNovoSynthesis	ENSG00000090054	-0.0527314	-0.296491	-0.0257269	0.0859131	0.0766436	0.0223047	-0.0269735	0.477709
SPTLC2	5	DeNovoSynthesis	ENSG00000100596	0.0668212	-0.255265	-0.00773563	-0.00900397	-0.226239	-0.148399	0.00142521	-0.387383
SPTSSA	6	DeNovoSynthesis	ENSG00000165389	-0.108523	0.310378	0.0107706	0.201504	-0.107206	0.151888	0.00213734	0.122089
ST3GAL5	67	Miscellaneous	ENSG00000115525	0.102855	-0.118869	-0.348561	0.104384	-0.00345253	-0.432299	-0.279578	-0.250621
TRAF2	77	Miscellaneous	ENSG00000127191	0.0669356	0.369949	-0.104951	-0.0726103	0.171709	0.376185	0.152558	-0.0115971
UGCG	36	Glucosylceramides_Galactoceramides	ENSG00000148154	-0.201515	0.233466	0.0998552	0.440919	-0.0106197	0.00253273	0.0220776	0.126449

## Sheet: All genes ratio and count data
ensembl_gene_id	hgnc_symbol	WT_T0	WT_1H	WT_2H	WT_4H	WT_8H	MUT_1H	MUT_2H	MUT_4H	MUT_8H	WT_T0_2	WT_1H_2	WT_2H_2	WT_4H_2	WT_8H_2	MUT_1H_2	MUT_2H_2	MUT_4H_2	MUT_8H_2	WT_1H_ratio	WT_2H_ratio	WT_4H_ratio	WT_8H_ratio	WT_1H_ratio2	WT_2H_ratio2	WT_4H_ratio2	WT_8H_ratio2
ENSG00000000003	TSPAN6	2303.94	2233.98	2802.35	2109.93	2271.6	2123.22	1976.99	2101.07	2042.96	2000.26	2011.32	2105.93	2164.9	2154.98	2150.08	2206.39	2149.74	2275.84	0.0733657	0.503334	0.00606871	0.0465336	-0.0962499	-0.067233	0.0101415	-0.0787236
ENSG00000000419	DPM1	1123.14	892.074	1673.08	1127.2	938.329	905.931	1047.95	1117.48	914.659	781.847	974.11	1266.71	1072.51	1389.75	1078.05	1287.06	1180.21	1120.61	-0.0222371	0.674933	0.0124958	0.301434	-0.146268	-0.0229957	-0.138052	0.310539
ENSG00000000457	SCYL3	237.55	228.713	188.598	197.687	241.913	247.584	218.722	180.326	229.221	184.548	261.274	214.209	213.934	281.413	218.619	228.35	248.907	197.946	-0.114379	-0.213785	0.13261	-0.213521	0.25715	-0.0922237	-0.218439	0.507586
ENSG00000000460	C1orf112	629.16	664.31	374.881	669.095	741.317	674.29	583.966	631.141	703.241	604.245	583.677	535.987	627.604	819.346	623.765	536.77	653.498	693.351	-0.0215115	-0.63945	0.0842471	-0.0718091	-0.0958315	-0.00210643	-0.0583279	0.240887
ENSG00000000971	CFH	2464.95	1993.88	1739.03	1947.41	1918.81	2234.82	2164.92	1935.32	2104.16	1008.07	1408.91	1554.18	1254.26	1709.05	1703.82	1578.68	1538.19	934.564	-0.164577	-0.316029	0.00898418	-0.111689	-0.274194	-0.0225659	-0.294396	0.870826
ENSG00000001036	FUCA2	3024.54	3005.53	3277.9	2971.01	2938.69	2878.16	2773.31	2861.54	3007.69	2969.63	2625.56	2591.84	2681.75	2792.49	2495.06	2751.07	2585.09	3095.74	0.0624735	0.241164	0.0541616	-0.0177037	0.0735518	-0.0860163	0.0529606	-0.148735
ENSG00000001084	GCLC	695.753	720.302	765.961	877.236	826.536	733.372	714.562	825.129	834.542	679.651	784.809	942.15	899.282	821.511	833.358	969.745	851.132	892.379	-0.0259434	0.100213	0.0883466	0.0719801	-0.0865942	-0.0416484	0.0793903	-0.119376
ENSG00000001167	NFYA	1156.94	1342.86	881.665	1883.73	1490.88	1363.58	1308.08	1828.76	1472.13	1346.4	1285.67	1165.63	1874.29	1540.2	1260.57	1201.06	1952.1	1449.44	-0.0220999	-0.569152	0.0427247	0.355684	0.0284451	-0.0431954	-0.0586834	0.0876206
ENSG00000001460	STPG1	159.029	202.14	155.044	150.166	169.522	180.061	129.534	138.432	172.472	207.368	179.441	158.571	141.992	166.683	187.531	168.05	176.193	192.537	0.166872	0.25934	0.11738	-0.199804	-0.063614	-0.0837621	-0.311346	-0.208029
ENSG00000001461	NIPAL3	1071.46	1171.08	728.936	788.847	865.022	1015.66	921.604	866.112	877.939	1146.97	1060.87	964.406	970.278	669.98	1085.07	950.963	952.746	817.743	0.205434	-0.338355	-0.134807	-0.154374	-0.0325366	0.020251	0.0263064	-0.287529
ENSG00000001497	LAS1L	2677.66	3238.04	2479.54	2903.53	3171.44	2877.22	3067.41	2784.13	3024.38	3236.53	3035.71	2589.99	2666.61	2830.37	2670.56	2559.3	2478.82	2924.84	0.170444	-0.306951	0.0605829	-0.0588331	0.184895	0.0171969	0.105353	-0.0473663
ENSG00000001617	SEMA3F	1969.98	2316.55	1551.59	1657.53	2229.45	2146.66	1848.52	1735.87	2078.57	2494.37	2384.99	1864.83	1890.39	1753.42	2179.17	1951.35	1817.86	2166.59	0.10988	-0.252619	-0.066621	-0.326554	0.130208	-0.0654326	0.0564379	-0.305251
ENSG00000001626	CFTR	16.8969	12.3372	10.4134	8.55377	10.996	8.44035	16.9881	16.3933	15.5781	9.92192	8.87347	14.837	4.73306	3.24708	10.0284	11.8623	5.59342	7.5717	0.54764	-0.706087	-0.938473	-0.86489	-0.176517	0.322814	-0.240957	-1.22147
ENSG00000001629	ANKIB1	1618.12	1534.56	912.906	1515.92	1481.72	1684.32	1265.61	1378.86	1591.19	1505.15	1873.29	1673.8	1644.27	1779.4	1965.56	1898.96	1773.11	1411.58	-0.134342	-0.471299	0.136718	-0.0699187	-0.0693684	-0.182082	-0.108842	0.334078
ENSG00000001630	CYP51A1	184.872	204.038	209.424	133.059	164.024	225.076	228.278	191.255	174.698	176.61	201.132	175.262	210.148	139.624	173.491	171.015	162.209	167.659	-0.141572	-0.124359	-0.523435	-0.392798	0.213283	0.0353905	0.37355	-0.263979
ENSG00000001631	KRIT1	658.978	579.848	425.791	676.698	628.607	612.394	694.389	708.554	673.198	498.08	653.679	628.718	724.159	615.862	750.122	764.132	900.541	564.632	-0.0787853	-0.705597	-0.0663659	0.00748212	-0.198544	-0.281407	-0.314486	0.125297
ENSG00000002016	RAD52	241.526	303.685	226.78	306.985	367.451	321.671	243.142	323.312	374.988	249.04	261.274	179.899	294.397	339.861	270.766	202.648	250.772	377.503	-0.0830114	-0.100506	-0.0747578	-0.288674	-0.0514812	-0.171791	0.231386	-0.151545
ENSG00000002079	MYH16	7.95147	6.6431	3.47112	1.90084	4.58169	3.75127	11.6793	3.64295	2.22545	5.95315	5.91565	2.78194	5.67968	4.32944	4.01135	6.91969	4.66118	8.65337	0.82448	-1.75048	-0.938473	-0.22746	0.560448	-1.31462	0.285112	-0.999082
ENSG00000002330	BAD	321.04	357.779	706.952	308.886	387.611	332.925	367.368	356.099	340.493	585.393	543.254	474.784	389.058	740.334	411.163	320.283	277.807	617.634	0.103871	0.944388	-0.205202	-0.140552	0.401914	0.567926	0.485904	0.261423
ENSG00000002549	LAP3	1616.14	1589.6	1779.53	1682.24	1667.73	1607.42	1601.13	1713.1	1576.73	1500.19	1517.36	1599.62	1580.84	1446.03	1614.57	1701.26	1542.85	1620.34	-0.0160807	0.152407	-0.0262235	0.0934496	-0.0895816	-0.0888745	0.0350945	-0.1642
ENSG00000002586	CD99	616.239	695.628	1183.65	711.864	699.165	666.787	711.377	686.696	742.186	750.097	717.765	666.738	627.604	705.698	586.66	597.07	522.053	826.397	0.0610889	0.734561	0.0519282	-0.060181	0.290988	0.159219	0.26566	-0.227783
ENSG00000002587	HS3ST1	17.8908	13.2862	43.9676	15.2067	10.996	21.5698	12.7411	14.5718	13.3527	18.8516	16.761	13.9097	10.4127	9.74123	17.0482	19.7705	9.32237	11.8984	-0.699082	1.78695	0.061527	0.187578	-0.0245141	-0.507261	0.159581	-0.288589
ENSG00000002745	WNT16	10.9333	10.4392	1.15704	2.85126	5.49802	6.56471	7.43229	6.37517	3.33817	5.95315	7.88753	12.0551	7.5729	4.32944	11.0312	10.8738	0.932237	3.24501	0.669202	-2.68337	-1.16087	-0.22746	-0.483946	0.148784	3.02208	0.415955
ENSG00000002746	HECW1	218.665	240.101	113.39	199.588	185.1	232.578	241.019	190.344	162.458	204.391	171.554	139.097	177.963	116.895	167.474	175.958	151.955	151.434	0.0459226	-1.08785	0.0684134	0.296961	0.0347251	-0.339138	0.227938	-0.373478
ENSG00000002822	MAD1L1	1088.36	1192.91	1523.82	871.534	1245.3	1167.58	1114.84	1036.42	1281.86	1173.76	1033.27	829.946	807.461	858.311	906.565	852.111	769.096	1202.82	0.0309642	0.450854	-0.24998	-0.556607	0.18873	-0.0380239	0.0702293	-0.486846
ENSG00000002834	LASP1	5281.76	6420.09	4178.08	6361.15	6998.98	6219.6	6118.9	6395.2	7041.31	8386	7593.72	6353.95	7422.39	6946.58	6688.93	6491.66	6705.58	7753.42	0.0457712	-0.550434	-0.00770195	-0.146557	0.183032	-0.030933	0.146522	-0.158529
ENSG00000002919	SNX11	413.476	446.986	553.066	406.779	405.937	392.007	427.888	441.708	417.271	436.564	472.266	552.679	492.239	496.803	381.078	453.734	440.016	436.995	0.189349	0.370219	-0.118847	-0.0367398	0.309512	0.284594	0.161802	0.185057
ENSG00000003056	M6PR	1846.73	2177.99	1410.43	2023.44	2065.42	2030.37	2155.36	2007.27	1931.69	2325.7	2303.16	2194.95	2204.66	2252.39	2077.88	2120.39	2229.91	2148.2	0.101252	-0.611794	0.0115788	0.066949	0.148502	0.0498583	-0.0164291	0.0683292
ENSG00000003096	KLHL13	1505.81	1676.91	1307.46	1578.65	1608.17	1613.98	1474.78	1484.5	1519.98	1439.67	1638.63	1628.36	1559.07	1396.24	1680.76	1741.79	1535.39	1410.5	0.0551803	-0.173736	0.0887071	0.0546346	-0.0366159	-0.0971448	0.0220776	-0.0146549
ENSG00000003137	CYP26B1	165.987	150.893	146.944	169.175	154.861	143.486	231.463	153.915	147.992	220.267	210.991	312.505	301.023	217.554	209.593	239.224	253.568	180.639	0.0726204	-0.655512	0.136381	0.192991	0.00959371	0.385518	0.247498	0.268265
ENSG00000003147	ICA1	166.981	159.434	189.755	138.761	129.204	141.61	149.708	144.807	102.371	130.969	141.976	124.26	124.006	98.4947	136.386	126.531	123.055	113.575	0.171038	0.341988	-0.0615314	0.438803	0.057948	-0.0261345	0.0111065	-0.205533
ENSG00000003249	DBNDD1	211.708	217.324	151.572	176.778	228.168	215.698	235.71	214.934	226.996	299.642	237.612	179.899	173.23	217.554	239.678	197.705	169.667	231.478	0.010839	-0.637005	-0.281957	-0.360727	-0.0124916	-0.136167	0.0299828	-0.0894974
ENSG00000003393	ALS2	368.749	387.198	244.136	347.853	347.292	380.753	340.824	330.598	346.057	358.181	369.728	365.361	377.699	326.873	377.067	381.572	385.014	332.073	0.0242147	-0.481342	0.0734011	0.00746909	-0.0283562	-0.0626289	-0.0276754	-0.0227722
ENSG00000003400	CASP10	100.387	111.984	77.5218	109.298	95.2991	120.978	90.2493	80.1449	95.6942	130.969	129.158	107.568	105.074	93.0829	115.326	101.818	111.868	86.5337	-0.111459	-0.219314	0.447585	0.191765	0.163419	0.0792567	-0.0903971	0.105255
ENSG00000003402	CFLAR	582.445	589.338	660.671	749.88	577.292	612.394	781.453	719.483	531.882	628.057	675.37	877.238	945.666	516.285	708.003	784.891	950.882	540.835	-0.0553644	-0.242227	0.0596997	0.495555	-0.0680783	0.160477	-0.00793493	-0.0670209
ENSG00000003436	TFPI	1254.34	912.003	1226.46	1231.74	914.504	1008.15	1246.5	1140.24	984.76	511.971	671.426	1009.84	753.504	539.015	886.508	930.204	899.609	471.609	-0.144603	-0.0233803	0.111358	0.322856	-0.400906	0.118514	-0.255683	0.192736
ENSG00000003509	NDUFAF7	291.222	275.214	267.277	319.341	292.312	295.412	281.365	336.062	319.352	260.946	279.021	295.813	306.703	352.849	322.914	292.604	333.741	306.113	-0.102174	-0.0741117	-0.0736326	-4.94814e-05	-0.210773	0.0157355	-0.121888	0.204988
ENSG00000003756	RBM5	1202.66	1264.09	1218.36	1421.83	1441.4	1219.16	1285.79	1417.11	1442.09	1182.69	1228.48	1270.42	1486.18	1555.35	1127.19	1078.48	1582.94	1415.91	0.0522078	-0.0777056	0.00479515	-0.0204155	0.124148	0.236301	-0.0909943	0.135513
ENSG00000003987	MTMR7	50.6906	33.2155	31.2401	30.4134	37.5698	43.1396	39.285	30.9651	23.3672	36.7111	40.4236	57.4934	44.4908	24.8943	53.1504	64.2543	41.9507	31.3685	-0.377154	-0.330578	-0.0259358	0.380223	-0.394883	-0.160395	0.0848134	-0.333501
ENSG00000003989	SLC7A2	7051.96	6711.43	4416.43	5811.81	3998.9	6353.71	7191.27	5285.01	3857.81	4572.02	5257.04	7842.29	8466.5	4685.53	5839.52	8075.28	8419.03	4294.23	0.0790226	-0.703368	0.137081	0.591205	-0.1516	-0.0422372	0.00811208	0.125813
ENSG00000004059	ARF5	1896.42	1919.86	3407.49	1875.18	1993.03	1816.55	1957.88	2063.73	1740.3	2131.23	1928.5	1964.98	1812.76	2604.16	1776.03	1629.09	1523.28	2393.74	0.0797977	0.799417	-0.13823	0.10769	0.118828	0.270444	0.251014	0.121551
ENSG00000004139	SARM1	42.7391	53.1448	28.926	39.9176	44.9005	45.0152	49.9025	31.8758	37.8326	94.2582	77.8894	76.967	85.1952	50.8709	81.2298	72.1625	65.2566	60.5736	0.239518	-0.786745	0.324561	0.0773946	-0.0605834	0.0929912	0.384648	-0.251848
ENSG00000004142	POLDIP2	3364.46	3834.02	3658.56	3547.91	3703.83	3670.61	3573.87	3445.32	3500.63	4162.24	3506.99	3045.3	3380.35	3685.43	3316.38	3270.05	3117.4	3966.49	0.0628368	0.03379	0.0423318	0.0193569	0.0806238	-0.102729	0.116831	-0.106028
ENSG00000004399	PLXND1	2335.74	3009.33	1640.68	2759.07	4151.92	3007.58	2577.94	2894.33	4449.78	4427.16	3687.42	2684.57	3929.39	3191.88	3340.45	3047.63	3696.32	4305.05	0.000838834	-0.651923	-0.0690475	-0.689555	0.142569	-0.182995	0.0882157	-0.431625
ENSG00000004455	AK2	2943.04	3094.74	3342.69	2822.74	3166.86	2903.48	2989.91	2774.11	3181.28	3026.18	3034.73	3023.97	2744.23	4134.61	2750.78	2725.37	2680.18	3326.14	0.0920343	0.160911	0.025074	-0.172508	0.141724	0.149991	0.034071	0.313904
ENSG00000004468	CD38	11.9272	16.1333	16.1986	11.405	17.4104	15.9429	13.8028	14.5718	17.8036	18.8516	25.6345	24.1101	17.039	10.8236	25.0709	21.7476	23.3059	14.0617	0.0171253	0.230903	-0.35351	-0.642497	0.0320694	0.148784	-0.451854	-0.377594
ENSG00000004478	FKBP4	4543.27	5279.37	4495.11	4599.08	6546.31	4793.18	4376.56	4526.37	6274.65	4565.07	4200.11	3450.53	3877.33	5975.71	3770.67	3440.07	3632	5944.86	0.139383	0.0385579	0.0229901	-0.44819	0.155607	0.00437936	0.0942997	0.0074655
ENSG00000004487	KDM1A	4994.51	5161.69	4834.12	4693.17	5218.54	4950.73	4459.38	4602.87	5336.62	5006.6	4818.3	4366.72	4661.12	4256.92	4621.08	4469.13	4331.17	5232.04	0.0602021	0.116411	0.0280282	-0.185365	0.0602942	-0.0334449	0.105919	-0.297564
ENSG00000004534	RBM6	1360.69	1481.41	1268.12	1238.4	1398.33	1447.99	1322.95	1223.12	1469.91	1327.55	1357.64	1200.87	1274.14	1121.32	1318.73	1306.83	1263.18	1420.23	0.0329231	-0.0610684	0.0179048	-0.247253	0.0419516	-0.121994	0.0124632	-0.340925
ENSG00000004660	CAMKK1	853.789	874.992	966.129	673.847	736.735	911.557	787.823	765.02	704.354	751.089	729.597	645.41	612.458	774.969	588.666	519.965	552.817	651.166	-0.0590643	0.294345	-0.183077	-0.0638798	0.309651	0.311801	0.147811	0.251114
ENSG00000004700	RECQL	1657.88	1347.6	1424.32	1756.37	1540.36	1622.42	1837.9	1612.92	1609	1030.89	1601.17	1699.77	1591.26	1671.16	1857.26	1888.09	1879.39	1111.96	-0.267756	-0.367787	0.122928	0.126437	-0.214047	-0.15159	-0.240098	0.58775
ENSG00000004766	VPS50	614.251	511.519	536.867	555.995	614.862	605.829	558.484	551.907	580.842	368.103	552.127	531.351	500.758	610.451	617.748	616.841	601.293	434.832	-0.244124	-0.0569502	0.0106459	-0.0630732	-0.162018	-0.215235	-0.263954	0.489418
ENSG00000004776	HSPB6	4.96967	4.74507	2.31408	6.65293	6.41436	7.50253	2.12351	6.37517	5.56362	9.92192	5.91565	1.85463	3.78645	1.08236	7.01986	0.988527	1.86447	5.40835	-0.660947	0.123988	0.061527	0.257967	-0.246907	0.907776	1.02208	-2.32101
ENSG00000004777	ARHGAP33	137.163	127.168	123.803	99.794	148.447	182.874	142.275	109.289	146.879	143.868	135.074	91.804	76.6756	94.1653	129.366	101.818	103.478	106.004	-0.524116	-0.200634	-0.131118	-0.557609	0.0622907	-0.149368	-0.432488	-0.170848
ENSG00000004779	NDUFAB1	1890.46	1551.64	4430.31	1778.23	1757.53	1551.15	1652.09	1796.89	1814.85	1937.75	1761.88	1930.67	1686.86	2288.11	1518.3	1607.35	1427.25	2331	0.000456711	1.42311	-0.0150544	-0.0294072	0.21466	0.264419	0.241101	-0.0267946
ENSG00000004799	PDK4	233.574	177.466	158.515	259.464	227.252	190.377	153.955	264.114	255.926	148.829	175.498	141.879	141.045	156.942	215.61	142.348	151.955	178.476	-0.101316	0.0421108	-0.0256249	0.0198071	-0.296974	-0.00476088	-0.107482	-0.185495
ENSG00000004838	ZMYND10	28.8241	28.4704	24.2979	21.8596	41.2352	25.321	30.7909	38.251	47.8471	43.6564	27.6064	35.2379	40.7043	62.7768	20.0567	25.7017	37.2895	45.4302	0.169128	-0.341676	-0.807228	-1.13016	0.460913	0.455264	0.126414	0.466581
ENSG00000004864	SLC25A13	1663.84	1799.33	1327.13	1690.79	1640.24	1689.01	1625.55	1637.51	1533.33	1733.36	1714.55	1587.56	1853.47	1263.11	1758.98	1863.37	1733.96	1630.08	0.0912861	-0.292621	0.0462005	0.141031	-0.036905	-0.231106	0.0961558	-0.367957
ENSG00000004866	ST7	807.074	819	560.008	705.211	720.241	744.626	628.56	634.784	657.619	719.339	749.315	654.683	603.939	638.592	731.069	678.13	688.923	641.431	0.137347	-0.166602	0.151788	0.100801	0.0355665	-0.0507641	-0.18994	-0.00639924
ENSG00000004897	CDC27	1811.94	1620.92	1493.74	1854.27	1741.04	1756.53	1685.01	1657.54	1752.54	1524.01	1883.15	1825.88	1896.07	1769.66	2222.29	2201.45	2178.64	1572.75	-0.115918	-0.173825	0.161802	0.081402	-0.238899	-0.269862	-0.200418	0.170181
ENSG00000004961	HCCS	1939.16	2228.29	2367.31	2367.49	2151.56	1944.09	2031.14	2206.72	2143.11	1942.71	1983.71	2292.32	2251.99	2755.69	1893.36	2080.85	2060.24	2320.18	0.196838	0.220957	0.101458	0.143657	0.0672574	0.139635	0.128387	0.248173
ENSG00000004975	DVL2	1322.93	1555.44	1096.88	1284.02	1334.19	1473.31	1394.09	1316.02	1314.13	1425.78	1327.08	1135.03	1142.56	1449.28	1150.25	1048.83	1137.33	1287.19	0.078258	-0.34592	-0.0355148	-0.0334413	0.206299	0.113955	0.00662217	0.171112
ENSG00000005007	UPF1	4732.12	5598.24	3953.61	6113.09	6372.21	5388.69	5536	6202.13	6558.39	5860.88	5014.5	4503.03	5991.11	4458.24	4576.95	4432.56	5563.59	5886.45	0.0550377	-0.485673	-0.0208604	-0.10144	0.131719	0.0227584	0.106808	-0.400925
ENSG00000005020	SKAP2	729.547	639.636	619.017	630.128	640.52	776.512	607.325	660.285	632.027	568.526	626.073	684.357	615.298	508.709	721.04	744.361	627.395	500.814	-0.279757	0.0275116	-0.0674451	-0.00434204	-0.203749	-0.121253	-0.0280891	0.0225665
ENSG00000005022	SLC25A5	9236.62	9939.98	12759.9	9187.7	9594.05	9124.95	9171.45	9495.35	8621.38	7419.61	7154.98	7492.69	7951.55	7125.17	7226.45	7352.67	7001.1	8703.12	0.123426	0.47639	-0.0475186	0.0917843	-0.0143395	0.0272168	0.183654	-0.288609
ENSG00000005059	MCUB	220.653	204.987	273.062	260.415	226.335	218.511	216.598	241.346	238.123	218.282	206.062	241.101	218.668	273.837	224.636	237.247	205.092	250.948	-0.0921733	0.334206	0.109711	0.129105	-0.12451	0.0232535	0.092467	0.12593
ENSG00000005073	HOXA11	567.536	542.837	676.869	532.234	582.79	536.431	533.002	558.282	587.518	516.932	508.746	581.426	532.943	558.497	463.311	506.126	509.934	568.959	0.0171253	0.344737	-0.0689332	-0.142571	0.134964	0.200098	0.0636717	-0.0267738
ENSG00000005075	POLR2J	527.779	529.55	953.402	516.077	591.037	600.202	632.807	572.854	577.503	677.667	657.623	672.302	531.996	1000.1	564.597	536.77	451.203	800.437	-0.180681	0.59132	-0.150581	-0.162242	0.220038	0.324805	0.237641	0.321285
ENSG00000005100	DHX33	1480.96	1700.63	1197.54	1672.74	1604.51	1623.36	1527.87	1637.51	1521.09	1494.24	1410.88	1273.2	1685.92	1167.87	1467.15	1392.83	1691.08	1487.3	0.0670902	-0.351448	0.0307094	0.137102	-0.0564202	-0.129564	-0.0044093	-0.348819
ENSG00000005102	MEOX1	50.6906	38.9096	38.1824	17.1075	29.3228	43.1396	26.5439	19.1255	34.4944	65.4847	66.0581	47.293	35.0247	60.6121	52.1475	43.4952	33.5605	37.8585	-0.148885	0.524526	-0.160865	-1.01173	0.341135	0.12077	0.061606	0.67899
ENSG00000005108	THSD7A	1.98787	4.74507	4.62816	1.90084	3.66535	3.75127	6.37054	12.7503	8.90179	1.98438	1.97188	1.85463	3.78645	8.65887	1.00284	3.95411	1.86447	1.08167	0.339053	-0.460975	-2.74583	-2.22746	0.975486	-1.09222	1.02208	3.00092
ENSG00000005156	LIG3	1116.19	1351.4	973.072	1146.2	1306.7	1189.15	1109.54	1138.42	1196.18	1274.97	1168.34	1110.92	1177.59	1428.71	1153.26	1094.3	1090.72	1250.41	0.18452	-0.189337	0.00982885	-0.0615667	0.0187391	0.021749	0.110556	0.192314
ENSG00000005175	RPAP3	1149.98	885.431	1099.19	1076.82	1145.42	1010.03	1046.89	994.526	1078.23	732.237	994.815	1118.34	912.535	1207.91	1258.56	1215.89	1174.62	747.435	-0.189944	0.0703277	0.114702	-0.00188069	-0.339275	-0.120652	-0.364241	0.692497
ENSG00000005189		330.98	338.798	425.791	428.639	451.754	349.805	362.059	433.511	428.398	334.369	296.768	312.505	372.965	530.356	333.945	304.466	364.505	426.178	-0.0461262	0.233922	-0.0163071	0.00080901	-0.170273	0.0375945	0.0331047	0.315504
ENSG00000005194	CIAPIN1	2256.23	2493.06	2830.12	2258.19	2238.61	2186.05	2345.42	2316.92	2062.99	2327.68	2440.2	2520.44	2361.8	3288.21	2086.9	2191.56	2223.39	2411.04	0.189593	0.271019	-0.0370368	0.130434	0.225637	0.201713	0.0871282	0.447643
ENSG00000005206	SPPL2B	1227.51	1321.03	1212.58	1137.65	1406.58	1443.3	1319.76	1216.75	1550.02	1476.38	1304.4	1144.3	1062.1	1499.07	1069.02	1006.32	1046.9	1245	-0.127709	-0.1222	-0.0969698	-0.446232	0.287091	0.185381	0.0207924	0.267916
ENSG00000005238	FAM214B	219.659	219.222	136.531	145.414	183.267	214.76	161.387	153.915	193.614	415.728	307.614	312.505	261.265	335.531	299.848	280.742	223.737	269.336	0.0296706	-0.241297	-0.0819646	-0.413016	0.0368864	0.154634	0.223712	0.31704
ENSG00000005243	COPZ2	98.3994	116.729	232.565	117.852	140.2	133.17	152.893	120.217	149.105	134.938	128.172	141.879	119.273	116.895	109.309	117.635	110.936	154.679	-0.190107	0.605115	-0.0286708	-0.339353	0.229669	0.270346	0.10454	-0.404066
ENSG00000005249	PRKAR2B	11.9272	5.69409	6.94225	11.405	12.8287	8.44035	4.24702	5.46443	8.90179	1.98438	6.90159	7.41851	6.62629	6.49416	3.00851	4.94264	2.79671	7.5717	-0.567837	0.70895	1.06153	0.357503	1.19788	0.585848	1.24447	-0.221475
ENSG00000005302	MSL3	1134.08	1037.27	1344.48	1001.74	933.748	1077.55	1026.72	1098.35	958.055	989.215	1084.54	1166.56	1043.17	1257.7	1033.93	1079.47	1012.41	995.137	-0.0549601	0.38901	-0.132828	0.0643297	0.068945	0.111935	0.0431778	0.337822
ENSG00000005339	CREBBP	2272.13	3061.52	1167.45	2952	2892.88	2949.43	2579.01	2926.2	3014.37	2777.14	2524.01	1899.14	3019.69	1546.69	2686.6	2277.57	3106.21	2243.39	0.0538117	-1.14345	0.0126639	-0.0301625	-0.0900649	-0.262149	-0.0407543	-0.536492
ENSG00000005379	TSPOAP1	694.759	743.079	510.255	553.144	643.269	743.688	764.464	559.193	627.576	843.363	713.822	686.212	584.06	704.616	595.685	584.22	617.141	534.345	-0.00118325	-0.58323	-0.0156925	-0.182136	0.261013	0.232143	-0.0794831	0.399064
ENSG00000005436	GCFC2	541.694	390.045	614.389	512.276	490.24	464.219	430.011	506.37	522.98	344.291	440.716	447.892	423.136	522.78	487.379	466.585	450.27	477.017	-0.251165	0.514778	0.0167274	-0.0298355	-0.145196	-0.0589874	-0.0896707	0.132162
ENSG00000005448	WDR54	458.203	585.542	713.894	486.614	695.5	488.602	534.063	571.943	599.758	560.588	484.097	517.441	471.413	497.885	495.402	447.803	462.39	612.226	0.261112	0.4187	-0.233094	-0.301601	-0.0333022	0.20853	0.0278833	-0.29825
ENSG00000005469	CROT	265.38	277.112	262.648	326.944	305.14	317.92	252.698	307.829	299.323	321.47	363.812	352.379	381.485	347.437	356.007	361.801	352.386	334.236	-0.198192	0.0557185	0.0869124	0.127342	0.0312876	-0.038068	0.114471	0.0558844
ENSG00000005483	KMT2E	1083.39	951.862	831.913	1083.48	1277.37	1037.22	908.863	1173.03	1262.94	854.277	1028.34	1047.86	1158.65	860.476	1139.22	1080.46	1379.71	923.747	-0.123904	-0.127631	-0.114572	-0.221118	-0.147738	-0.0441944	-0.251916	-0.102363
ENSG00000005486	RHBDD2	2194.6	2287.13	2248.13	2301.91	2424.63	2265.76	2226.5	2300.52	2238.8	2070.7	1798.36	1665.45	1818.44	1626.79	1672.73	1717.07	1679.89	2023.81	0.013538	0.0139469	0.000871259	0.0401086	0.104472	-0.0440341	0.114336	-0.315047
ENSG00000005700	IBTK	1901.39	1599.09	1378.04	1733.56	1586.18	1769.66	1645.72	1609.27	1507.74	1197.58	1553.84	1569.01	1497.54	1339.96	1921.44	1742.77	1870.07	1063.28	-0.146221	-0.256107	0.107331	0.201353	-0.306344	-0.151527	-0.320494	0.333666
ENSG00000005801	ZNF195	730.541	540.938	659.514	791.699	641.436	676.166	706.068	729.501	664.296	508.994	660.581	754.833	772.436	730.593	864.446	825.42	912.66	581.939	-0.321912	-0.0984046	0.118041	0.253126	-0.388041	-0.128971	-0.240662	0.328199
ENSG00000005810	MYCBP2	2440.11	2560.44	1388.45	2035.8	2524.51	2600.56	2238.18	1942.6	2697.24	2177.86	2260.76	1928.81	2357.07	1528.29	2770.84	2372.47	2517.97	1886.43	-0.022432	-0.688853	0.0676015	-0.405891	-0.293513	-0.298675	-0.0952703	-0.303742
ENSG00000005812	FBXL3	2248.28	1769.91	3016.41	2006.33	1572.43	1877.51	2398.51	1897.98	1580.07	1498.21	1853.57	2898.78	2223.59	1586.74	2257.39	3007.1	2318.47	1563.01	-0.085141	0.330694	0.0800983	0.344576	-0.284348	-0.0529261	-0.0602822	0.0217335
ENSG00000005882	PDK2	510.882	710.812	447.775	500.871	439.842	643.342	561.669	541.889	450.653	727.277	656.637	482.203	450.588	444.85	576.632	536.77	447.474	493.242	0.143882	-0.326946	-0.11356	0.152421	0.187446	-0.154664	0.0100048	-0.148978
ENSG00000005884	ITGA3	5417.93	6365.04	4624.69	5771.89	5958.02	5917.62	6284.53	5815.06	5766.13	7605.15	6582.14	5518.44	6461.58	4601.11	6262.72	5864.93	5855.38	6246.65	0.105153	-0.442448	-0.0107502	0.00144038	0.0717682	-0.0878534	0.142124	-0.441101
ENSG00000005889	ZFX	1429.28	1411.19	1005.47	1411.37	1686.98	1551.15	1366.48	1396.16	1795.94	1224.36	1607.08	1620.02	1565.7	1265.28	1877.31	1851.51	1736.76	1351.01	-0.136429	-0.442596	0.0156323	-0.347638	-0.224223	-0.192695	-0.149591	-0.0945806
ENSG00000005893	LAMP2	2795.93	2539.56	2171.77	2631.71	2395.31	2488.96	2263.66	2529.12	2377.89	2486.43	2685.7	3027.68	2976.15	2790.32	3190.03	3291.8	3229.27	2649.01	0.0290351	-0.059791	0.0573649	0.146318	-0.248268	-0.120663	-0.11776	0.0749774
ENSG00000005961	ITGA2B	12.9211	10.4392	8.09929	9.50419	13.7451	13.1294	10.6176	7.2859	10.0145	11.9063	16.761	12.0551	9.46613	12.9883	14.0397	8.89675	2.79671	12.9801	-0.330798	-0.390585	0.383455	-0.0754569	0.255594	0.438291	1.75904	0.000917908
ENSG00000006007	GDE1	2924.15	2738.86	2421.69	2516.71	2480.52	2604.32	2481.32	2466.28	2441.31	3174.02	2929.23	2752.27	2827.53	2619.31	2867.11	2989.31	2602.81	2790.71	0.0726694	-0.0350976	0.0292024	0.0438796	0.0309238	-0.119191	0.119476	-0.0914461
ENSG00000006015	C19orf60	665.935	522.907	2418.22	584.507	673.508	584.26	651.918	655.731	808.95	837.41	719.737	581.426	584.06	908.1	482.365	498.218	458.661	1029.75	-0.160055	1.89118	-0.165883	-0.468829	0.577345	0.222818	0.34869	-0.181373
ENSG00000006016	CRLF1	109.333	97.7485	181.655	102.645	123.706	111.6	101.929	112.932	96.8069	144.86	133.102	129.824	123.06	172.095	118.335	83.0363	97.8849	153.597	-0.191192	0.833646	-0.137782	0.084484	0.169658	0.644742	0.3302	0.164054
ENSG00000006025	OSBPL7	260.411	271.418	231.408	224.299	251.993	294.474	255.883	244.078	262.603	297.658	267.19	229.046	254.639	290.072	250.709	188.809	268.484	222.824	-0.117624	-0.145045	-0.121919	-0.22746	0.0918506	0.278715	-0.076385	0.380507
ENSG00000006047	YBX2	32.7998	32.2665	19.6697	18.058	27.4901	33.7614	36.0997	18.2148	22.2545	12.8985	12.8172	9.27313	11.3594	12.9883	10.0284	8.89675	8.39013	10.8167	-0.0653369	-0.876012	-0.0124735	-0.301461	0.353997	0.0597794	0.437115	0.263952
ENSG00000006062	MAP3K14	358.81	470.711	376.038	472.358	420.599	402.323	673.153	418.029	410.595	408.783	367.756	501.677	454.374	340.943	382.081	485.367	456.796	347.216	0.226488	-0.840055	0.176279	0.202165	-0.0551295	0.0476818	-0.0076697	-0.0263036
ENSG00000006071	ABCC8	10.9333	13.2862	8.09929	18.058	13.7451	6.56471	20.1734	15.4825	7.78906	8.92973	5.91565	9.27313	15.1458	11.906	7.01986	4.94264	13.9836	3.24501	1.01713	-1.31658	0.221992	1.21311	-0.246907	0.907776	0.115187	1.87539
ENSG00000006118	TMEM132A	2171.74	2103.97	2979.38	2008.23	2394.39	1979.73	2109.71	2081.04	2503.63	2505.28	2086.25	1698.84	1871.45	2187.45	1605.54	1700.27	1700.4	2508.39	0.0878075	0.497968	-0.0513744	-0.318092	0.377852	-0.00121278	0.138285	-0.197516
ENSG00000006125	AP2B1	7942.52	8906.5	5318.92	7669.88	7688.98	8060.53	7486.44	7404.3	7774.6	8584.44	8127.11	6531.07	8113.42	5914.01	8212.24	7901.3	7846.64	6866.45	0.143984	-0.493147	0.0508404	-0.0195644	-0.0150319	-0.274771	0.0482351	-0.215427
ENSG00000006194	ZNF263	912.431	932.882	1087.62	1003.64	1027.21	930.314	1108.47	943.525	946.928	1111.25	1081.58	1119.27	1094.28	1183.02	915.591	947.009	1004.02	1117.37	0.00397661	-0.0274012	0.0891129	0.0839188	0.240363	0.241104	0.124201	0.0823711
ENSG00000006282	SPATA20	783.219	861.706	872.409	760.335	858.608	844.973	912.049	841.522	873.488	909.84	900.164	797.49	770.543	1042.31	775.193	685.049	720.619	908.604	0.0282905	-0.0641058	-0.146366	-0.200153	0.215632	0.219258	0.096638	0.198064
ENSG00000006327	TNFRSF12A	1557.49	1705.38	4569.16	3078.41	2673.87	1771.54	3265.96	3241.32	2856.36	4277.34	3809.68	4521.58	4594.86	7671.76	2966.39	3686.22	3846.41	5754.49	-0.054907	0.48442	-0.0743964	0.108005	0.360959	0.294686	0.256508	0.41487
ENSG00000006432	MAP3K9	513.864	713.659	414.221	762.236	887.014	698.673	716.685	771.395	966.957	756.05	696.075	547.115	1035.59	465.415	784.219	708.774	939.695	730.128	0.0306175	-0.79094	-0.0172327	-0.343214	-0.172015	-0.373482	0.140195	-0.649633
ENSG00000006451	RALA	1272.23	1141.66	1433.57	1425.63	1129.84	1162.89	1295.34	1362.46	1142.77	1315.65	1444.4	1670.09	1684.97	1743.68	1391.94	1588.56	1631.41	1385.62	-0.0265782	0.146283	0.0653794	0.319066	0.053379	0.0722045	0.0466	0.331604
ENSG00000006453	BAIAP2L1	809.062	844.623	837.698	862.98	865.939	904.055	791.008	882.505	906.87	974.332	949.461	902.276	1007.2	837.746	906.565	939.101	893.083	904.277	-0.0981025	0.0827371	-0.0322773	-0.0715677	0.0666989	-0.0577114	0.173478	-0.110251
ENSG00000006459	KDM7A	179.902	182.211	192.069	219.547	194.263	158.491	321.712	206.738	201.403	127.993	155.779	310.65	246.119	156.942	209.593	362.79	255.433	157.924	0.201208	-0.744147	0.0867276	0.124443	-0.428093	-0.223843	-0.0535866	-0.00899756
ENSG00000006468	ETV1	234.568	203.089	211.739	256.613	220.837	203.506	235.71	257.739	232.559	183.555	212.963	315.287	237.6	219.719	232.658	302.489	268.484	176.312	-0.00295894	-0.154728	-0.00631561	0.141996	-0.127608	0.0597794	-0.176304	0.317526
ENSG00000006530	AGK	827.946	830.388	641.001	845.873	815.54	808.398	807.996	804.182	810.063	808.636	867.628	844.783	841.539	905.935	858.429	810.592	859.523	750.68	0.0387205	-0.334023	0.0729189	0.0624069	0.0153786	0.0596034	-0.0305057	0.27121
ENSG00000006534	ALDH3B1	3041.44	3482.88	3358.89	3073.65	3618.62	3616.22	3693.85	3471.73	3561.83	3898.32	3677.56	3149.16	3012.12	2886.65	3035.59	3115.84	2830.27	3144.42	-0.0541997	-0.13714	-0.175701	-0.212663	0.276773	0.0153452	0.0898397	-0.123395
ENSG00000006576	PHTF2	1196.7	949.964	1158.2	1189.92	1067.53	1046.6	1173.24	1212.19	1031.49	848.324	1067.77	1296.38	1297.81	1513.14	1227.47	1323.64	1456.15	1043.81	-0.13977	-0.0186166	-0.026749	0.206133	-0.201084	-0.0300153	-0.166088	0.535681
ENSG00000006607	FARP2	750.42	966.097	566.95	941.865	773.389	917.184	828.17	915.292	790.034	901.902	812.416	784.507	1073.46	697.039	909.574	804.661	1028.26	752.843	0.0749565	-0.546705	0.0412885	0.253606	-0.162972	-0.0365949	0.0620655	-0.111109
ENSG00000006611	USH1C	2979.81	3187.74	3426	2383.65	2232.2	2976.63	2823.21	2406.17	2068.55	1327.55	1481.87	1369.64	1178.53	1158.12	1153.26	1057.72	1185.81	1162.8	0.098855	0.279189	-0.0135661	0.204551	0.361697	0.372835	-0.00887529	-0.00580796
ENSG00000006625	GGCT	1772.18	1568.72	2591.77	1888.48	1728.21	1714.33	1775.26	1936.23	1660.18	1319.61	1471.02	1814.75	1581.79	1863.82	1603.54	1667.65	1617.43	1679.83	-0.128054	0.545912	-0.0360227	0.185884	-0.124437	0.12196	-0.0321463	0.149945
ENSG00000006634	DBF4	982.006	800.969	841.169	1038.81	846.695	895.615	807.996	950.81	808.95	685.604	804.528	853.128	841.539	745.746	989.801	922.296	1007.75	717.148	-0.161132	0.0580467	0.127699	0.360806	-0.298995	-0.112467	-0.260034	0.056413
ENSG00000006638	TBXA2R	265.38	260.03	334.385	285.126	318.885	275.718	250.574	292.347	279.294	275.829	262.26	234.61	276.411	188.331	211.599	238.235	210.686	263.928	-0.084515	0.41627	-0.0360838	0.0298152	0.309669	-0.0221195	0.391723	-0.486876
ENSG00000006652	IFRD1	2716.42	2501.6	2763.01	2271.5	2092.91	2415.81	2184.03	2088.32	2068.55	2341.57	2662.04	2580.71	2277.55	2792.49	2640.47	2519.76	2161.86	2140.63	0.0503431	0.339249	0.121301	0.135024	0.0117377	0.0344858	0.0752115	0.383517
ENSG00000006695	COX10	526.785	610.217	398.022	526.532	406.854	574.881	434.258	459.923	459.555	582.417	512.689	424.71	433.549	411.297	484.371	456.7	414.845	429.423	0.086057	-0.125704	0.19513	0.196284	0.0819743	-0.104769	0.0636199	-0.0622217
ENSG00000006704	GTF2IRD1	3311.79	3792.26	2498.05	2775.22	3091.72	3744.7	2980.35	3244.96	2953.17	4199.95	3894.47	3093.52	3013.07	3041.43	3417.67	3218.64	2880.61	3208.24	0.0182088	-0.254678	-0.225597	-0.08966	0.188413	-0.0572051	0.064858	-0.0770306
ENSG00000006712	PAF1	1435.24	1551.64	1470.6	1462.69	1553.19	1454.55	1440.8	1406.18	1515.53	1599.41	1373.42	1314	1356.5	1497.99	1323.75	1272.23	1267.84	1665.77	0.0932173	0.0295311	0.0568475	-0.0511934	0.0531432	0.046604	0.0975096	-0.153169
ENSG00000006715	VPS41	1687.7	1526.96	1496.05	1600.5	1522.04	1566.15	1497.08	1442.61	1538.9	1440.66	1564.69	1516.16	1578.95	1253.37	1550.39	1704.22	1584.8	1348.84	-0.0365585	-0.000985065	0.149847	0.056631	0.0132477	-0.168693	-0.00533782	-0.105908
ENSG00000006740	ARHGAP44	8.9454	13.2862	26.6119	10.4546	11.9124	14.0672	8.49405	12.7503	4.45089	8.92973	8.87347	10.2004	9.46613	10.8236	10.0284	9.88527	8.39013	6.49003	-0.0824104	1.64755	-0.286396	1.23197	-0.176517	0.0452798	0.174081	0.737884
ENSG00000006744	ELAC2	2570.31	3000.79	2508.47	2665.92	2786.58	2840.65	2680.93	2648.43	2669.42	3017.25	2720.21	2309.94	2507.58	2586.84	2383.74	2235.06	2392.12	2755.02	0.0791211	-0.0959308	0.00950053	-0.00189236	0.190489	0.0475403	0.0680043	-0.0908704
ENSG00000006747	SCIN	3.97573	3.79606	6.94225	6.65293	3.66535	4.68908	5.30878	6.37517	2.22545	3.96877	2.95782	7.41851	6.62629	4.32944	7.01986	4.94264	4.66118	4.32668	-0.304803	0.387022	0.061527	1.57989	-1.24691	0.585848	0.507504	0.000917908
ENSG00000006757	PNPLA4	676.869	837.031	887.451	713.764	737.651	788.704	692.265	755.002	620.9	631.034	676.356	686.212	603.939	778.216	648.836	669.233	634.853	758.251	0.0857982	0.358342	-0.0810322	0.201088	0.0599287	0.0361457	-0.0720207	0.0374952
ENSG00000006831	ADIPOR2	3627.86	3914.69	2331.44	2941.55	2639.05	3512.12	3341.35	2765	2599.32	2829.73	2639.36	2593.7	2871.08	2158.22	2707.66	2744.15	2796.71	2347.23	0.156554	-0.51921	0.0892947	0.178439	-0.0368564	-0.081351	0.0378606	-0.121112
ENSG00000006837	CDKL3	11.9272	11.3882	15.0415	11.405	9.16337	14.0672	6.37054	13.6611	18.9163	11.9063	16.761	20.4009	15.1458	10.8236	19.0539	26.6902	20.5092	16.2251	-0.304803	1.23947	-0.260401	-0.72996	-0.184979	-0.38768	-0.437354	-0.584045
ENSG00000007038	PRSS21	3647.74	3774.23	5052.8	3388.24	3701.09	3392.08	3694.91	3712.17	3605.22	2924.98	2672.89	2822.74	2566.27	3415.93	2297.5	2371.48	2174.91	3115.21	0.154012	0.451543	-0.131725	-0.0895517	0.218334	0.251311	0.238716	0.132946
ENSG00000007047	MARK4	353.84	436.547	239.508	291.779	448.089	434.209	344.009	332.419	462.893	450.455	390.433	289.322	294.397	282.496	356.007	308.421	274.078	404.545	0.00774698	-0.522375	-0.188131	-0.665805	0.133167	-0.0922237	0.103176	-0.518071
ENSG00000007080	CCDC124	2488.81	2587.96	3022.19	2373.2	2776.5	2600.56	2671.38	2770.46	2975.42	3047.02	2673.87	2271.92	2195.2	2613.9	2324.58	2122.37	1898.97	3348.85	-0.00700761	0.178011	-0.223297	-0.326264	0.201962	0.0982358	0.209134	-0.357464
ENSG00000007168	PAFAH1B1	3309.8	3270.31	2948.14	3205.76	3309.81	3296.42	3061.04	3166.64	3364.88	2790.04	3144.17	3100.94	3566.84	2816.3	3277.27	3271.04	3504.28	3010.29	-0.0114767	-0.0542177	0.0177163	-0.0698858	-0.059818	-0.0770442	0.0255277	-0.096102
ENSG00000007202	KIAA0100	4454.81	5406.54	2564	4134.32	4917.98	4977.93	4677.04	4360.61	4840.35	5109.79	4357.86	3209.43	4647.87	2676.67	4565.92	4027.26	4504.57	4008.67	0.119159	-0.867196	-0.0768807	-0.22746	-0.0672852	-0.327481	0.0451802	-0.582683
ENSG00000007216	SLC13A2	11.9272	13.2862	19.6697	19.9588	11.9124	8.44035	9.55581	9.10738	11.1272	16.8673	10.8454	10.2004	15.1458	20.5648	17.0482	8.89675	12.1191	16.2251	0.654555	1.04153	1.13192	0.842929	-0.652545	0.197283	0.321638	0.341955
ENSG00000007237	GAS7	223.635	271.418	172.399	198.637	247.411	280.407	205.981	213.113	195.839	370.087	352.967	307.868	289.664	314.967	318.902	281.73	279.671	241.213	-0.047005	-0.256756	-0.101479	0.0204675	0.146419	0.127998	0.0506468	0.384893
ENSG00000007255	TRAPPC6A	83.4904	111.984	120.332	76.0335	69.6416	95.6573	92.3728	89.2523	71.2143	58.5393	54.2268	63.9846	38.8111	68.1886	49.139	38.5526	51.273	61.6552	0.227343	0.381484	-0.231255	0.0944681	0.142136	0.730899	-0.40173	0.145308
ENSG00000007341	ST7L	463.173	444.139	329.757	423.887	389.443	428.582	385.417	412.564	443.977	379.017	386.489	435.837	358.766	444.85	440.246	400.354	344.928	406.708	0.0514397	-0.22502	0.0390597	-0.066805	-0.187881	0.122515	0.0567502	0.129324
ENSG00000007372	PAX6	275.32	267.622	197.854	226.2	209.841	253.21	187.931	234.97	205.854	224.235	263.246	189.172	184.589	190.495	270.766	241.201	211.618	188.211	0.0798611	0.0742348	-0.0548825	0.135976	-0.0406338	-0.350536	-0.197141	0.017406
ENSG00000007376	RPUSD1	2220.45	2358.3	2584.83	1587.2	2026.94	2318.28	1970.62	1815.1	1903.87	2269.14	2126.68	1604.25	1434.12	2311.92	1594.51	1339.45	1218.43	2088.71	0.0246924	0.39142	-0.193567	-0.262452	0.415485	0.260255	0.235136	0.146481
ENSG00000007384	RHBDF1	324.022	371.065	326.286	305.084	394.941	368.562	358.874	387.974	352.733	530.823	417.053	402.454	467.627	526.027	402.138	395.411	456.796	434.832	0.00976461	-0.13734	-0.346753	-0.20937	0.0525413	0.0254713	0.0338069	0.274679
ENSG00000007392	LUC7L	994.927	1126.48	1303.99	1221.29	1349.76	1116	902.493	1255	1404.26	1103.32	994.815	851.274	1027.07	1185.18	1038.94	788.845	1028.26	1528.4	0.0134837	0.530941	-0.0392805	-0.201404	-0.062612	0.109882	-0.00166011	-0.366913
ENSG00000007402	CACNA2D2	7.95147	1.89803	1.15704	2.85126	1.83267	2.81345	4.24702	3.64295	1.11272	0.992192	3.94377	6.49119	0.946613	2.16472	5.01419	2.96558	1.86447	2.16334	-0.567837	-1.87601	-0.35351	1.3575	-0.346442	1.13017	-0.977922	0.000917908
ENSG00000007516	BAIAP3	13.9151	15.1842	9.25633	5.70251	17.4104	15.0051	6.37054	9.10738	14.4654	12.8985	16.761	10.2004	9.46613	5.4118	9.02554	15.8164	14.9158	12.9801	0.0171253	0.539025	-0.675439	-1.34294	0.893024	-0.632792	-0.655994	-1.26212
ENSG00000007520	TSR3	1209.62	1293.51	2783.84	1232.69	1498.21	1213.53	1301.71	1352.45	1366.42	1525.99	1282.71	1156.36	1144.45	1528.29	1053.98	994.458	930.373	1821.53	0.0920733	1.09667	-0.133757	-0.148592	0.283344	0.217607	0.29878	-0.253234
ENSG00000007541	PIGQ	1605.2	1624.71	1780.69	1341.99	1429.49	1619.61	1541.67	1431.68	1493.27	1850.44	1530.18	1314	1214.5	1496.9	1281.63	1152.62	1114.02	1498.11	0.00453993	0.20794	-0.0933341	-0.154105	0.255727	0.189048	0.124588	-0.00116691
ENSG00000007545	CRAMP1	346.883	380.555	322.815	379.217	353.706	385.443	327.021	394.35	391.679	409.775	370.714	297.668	416.51	325.79	350.993	347.962	403.659	367.768	-0.0184108	-0.0186774	-0.0564512	-0.0466467	0.0788636	-0.225226	0.0452141	-0.174853
ENSG00000007866	TEAD3	587.415	651.024	398.022	632.979	601.117	657.409	586.089	662.106	667.634	839.394	700.018	608.318	701.44	672.145	681.929	603.99	669.346	633.859	-0.0140806	-0.558272	-0.0649062	-0.0769003	0.0377701	0.0102997	0.0675673	0.0846105
ENSG00000007923	DNAJC11	1530.66	1787	1063.32	1436.08	1658.57	1652.43	1658.46	1559.18	1644.61	1676.8	1531.17	1250.95	1537.3	1223.07	1453.11	1323.64	1451.49	1427.81	0.112944	-0.64127	-0.118652	-0.195603	0.0754861	-0.0814893	0.0828603	-0.223297
ENSG00000007944	MYLIP	267.368	293.246	157.358	166.323	169.522	300.101	208.104	155.736	161.345	153.79	152.821	133.533	127.793	111.483	148.42	132.463	119.326	110.33	-0.0333398	-0.403259	0.0948856	0.043842	0.0421569	0.0116121	0.0988932	0.0149931
ENSG00000007952	NOX1	28.8241	17.0823	40.4964	26.6117	22.9084	18.7563	18.0499	20.947	38.9453	10.9141	20.7048	23.1828	12.306	18.4001	18.0511	26.6902	15.848	16.2251	-0.134878	1.16581	0.34532	-0.549388	0.197878	-0.203255	-0.364945	0.18149
ENSG00000007968	E2F2	849.813	868.349	542.652	693.806	768.807	888.112	677.4	694.893	803.386	693.542	658.609	563.807	608.672	504.379	657.861	525.897	590.106	624.124	-0.0324674	-0.319981	-0.00225956	-0.211562	0.00163815	0.100421	0.0446909	-0.307323
ENSG00000008018	PSMB1	3243.2	3140.29	5472.81	3127.83	3135.71	2988.82	2987.78	3248.6	3117.85	3213.71	3030.78	3574.79	3150.33	3353.15	2896.19	3156.37	2999.01	3418.08	0.0713216	0.873206	-0.0546582	0.00460909	0.0655323	0.179595	0.0710171	-0.0276695
ENSG00000008083	JARID2	765.329	1014.5	460.502	795.5	952.991	921.873	869.578	744.073	955.829	1026.92	945.518	846.637	884.136	600.709	932.639	944.044	918.253	855.602	0.138124	-0.917107	0.0964186	-0.26489	0.019786	-0.15711	-0.0546235	-0.510272
ENSG00000008086	CDKL5	274.326	387.198	174.713	610.169	358.288	395.758	587.151	546.443	435.075	436.564	480.153	443.256	975.958	337.696	528.495	495.252	963.933	367.768	-0.0315485	-1.74874	0.159138	0.487945	-0.138395	-0.160024	0.0178858	-0.123071
ENSG00000008128	CDK11A	54.6663	55.0429	48.5957	40.868	52.2312	61.8959	40.3467	41.8939	63.4252	85.3285	72.9597	55.6388	51.1171	71.4357	71.2015	43.4952	50.3408	57.3286	-0.169288	0.268378	-0.0357702	-0.634085	0.0351921	0.355235	0.0220776	0.317392
ENSG00000008130	NADK	2600.13	3041.59	2487.64	2408.36	2672.96	2801.26	2646.96	2546.42	2486.94	2433.85	2363.3	2221.84	2034.27	2887.73	1994.64	1863.37	1890.58	2237.98	0.118752	-0.0895584	-0.0804208	-0.0463183	0.244672	0.25384	0.105685	0.367743
ENSG00000008256	CYTH3	620.214	739.283	458.188	836.368	774.305	690.233	778.267	815.11	807.837	910.832	818.331	782.653	1024.24	848.57	823.33	858.042	971.391	938.89	0.0990429	-0.764325	0.0371429	0.050074	-0.00878503	-0.132676	0.0764229	-0.145923
ENSG00000008277	ADAM22	822.977	831.337	549.595	667.194	796.297	884.361	797.379	627.498	870.15	618.135	634.946	607.39	567.021	567.156	682.932	665.279	592.903	574.367	-0.0892016	-0.536898	0.0884941	-0.383158	-0.105108	-0.131335	-0.0643931	-0.0182271
ENSG00000008282	SYPL1	2040.55	1805.98	1804.98	1920.8	1658.57	1720.89	1698.81	1726.76	1637.93	1529.96	1640.61	1893.57	1843.06	1685.23	1888.34	2022.53	1803.88	1648.47	0.0696208	0.0874619	0.153637	0.229832	-0.202892	-0.095047	0.030997	0.0318239
ENSG00000008283	CYB561	709.668	833.235	728.936	757.484	963.07	850.599	743.229	789.61	997	893.965	898.193	746.487	833.966	965.465	803.273	686.038	694.517	1017.85	-0.0297563	-0.0280153	-0.0599252	-0.396379	0.161135	0.121829	0.263979	-0.0762331
ENSG00000008294	SPAG9	1945.13	1963.51	1331.75	2083.32	2000.36	2036.94	1961.06	1966.28	2101.93	1959.58	2260.76	2192.17	2469.71	2165.8	2204.24	2367.52	2509.58	1847.49	-0.0529651	-0.558308	0.0834116	-0.0128349	0.0365308	-0.111019	-0.0231038	0.229331
ENSG00000008300	CELSR3	1618.12	2053.67	926.79	1477.9	1931.64	1914.08	1676.51	1666.65	2149.78	2046.89	1801.31	1359.44	1682.13	1438.46	1682.76	1375.04	1576.41	1720.94	0.10155	-0.855149	-0.173402	-0.54064	0.0982198	-0.016461	0.0936447	-0.258675
ENSG00000008323	PLEKHG6	21.8665	12.3372	4.62816	7.60335	6.41436	18.7563	12.7411	5.46443	6.67634	10.9141	12.8172	9.27313	16.0924	7.57652	8.0227	9.88527	11.1868	11.8984	-0.604363	-1.46097	0.476565	0.187578	0.675926	-0.0922237	0.524578	-0.651159
ENSG00000008324	SS18L2	359.804	321.716	465.131	298.431	285.897	290.723	278.18	302.365	251.475	264.915	281.979	357.016	256.532	409.132	266.755	293.593	272.213	285.561	0.146142	0.741617	-0.0188916	0.246982	0.0800748	0.282172	-0.0855979	0.518766
ENSG00000008382	MPND	122.254	155.638	190.912	131.158	152.112	137.859	157.14	153.004	186.938	151.805	133.102	115.914	121.166	148.283	152.431	87.9789	100.682	142.781	0.175005	0.280857	-0.222266	-0.511253	-0.195626	0.397827	0.26719	0.0545559
ENSG00000008394	MGST1	2989.75	2567.09	3940.88	2917.79	2753.59	2509.6	2508.93	2750.43	2489.16	2395.15	2516.12	3098.15	2867.29	2722.13	2885.16	3111.88	2802.3	2814.51	0.0326758	0.651447	0.0852171	0.229213	-0.197451	-0.00637928	0.0330742	-0.0481447
ENSG00000008405	CRY1	882.613	823.745	1037.87	1053.06	791.715	876.858	1057.51	1040.06	780.019	743.152	764.105	1157.29	1184.21	1082.36	743.103	1085.4	1167.16	884.807	-0.090146	-0.0270499	0.0179223	0.433012	0.0402086	0.0925162	0.0209249	0.290745
ENSG00000008441	NFIX	6.95753	12.3372	3.47112	18.058	20.1594	18.7563	20.1734	13.6611	12.24	8.92973	9.85941	8.34582	17.039	12.9883	13.0369	7.90822	10.2546	15.1434	-0.604363	-2.53898	0.402564	0.561036	-0.403026	0.0777013	0.732571	-0.221475
ENSG00000008513	ST3GAL1	1235.46	1585.8	1705.48	2166.95	1764.87	1416.1	2356.04	1900.71	1689.11	1780.98	1582.44	2321.07	2727.19	1286.93	1592.51	2185.63	2545.01	1560.85	0.163288	-0.466185	0.18913	0.359402	-0.00915176	0.0867355	0.0997464	-0.278405
ENSG00000008516	MMP25	5.9636	6.6431	9.25633	4.75209	10.996	6.56471	7.43229	4.55369	8.90179	5.95315	3.94377	11.1278	11.3594	8.65887	7.01986	10.8738	13.9836	9.73504	0.0171253	0.316633	0.061527	-0.905532	-0.831869	0.0333072	-0.29985	-0.169007
ENSG00000008517	IL32	424.41	436.547	807.615	721.368	793.548	527.053	679.524	798.717	678.761	1329.54	1288.63	1260.22	1188	2147.4	1130.2	1118.02	890.286	1732.84	-0.271811	0.249143	-0.14695	0.0878307	0.189257	0.172723	0.416192	0.309456
ENSG00000008710	PKD1	2292.01	2902.09	1836.22	1907.49	2451.2	2668.09	2411.25	1929.85	2718.38	2757.3	2461.9	1796.21	2032.38	2049.99	2134.04	1791.21	1842.1	2274.75	0.121285	-0.393038	-0.0168159	-0.511073	0.206184	0.00401728	0.141817	-0.150095
ENSG00000008735	MAPK8IP2	5.9636	6.6431	3.47112	7.60335	4.58169	11.2538	6.37054	3.64295	7.78906	3.96877	6.90159	0.927313	7.5729	3.24708	2.00567	2.96558	2.79671	6.49003	-0.760482	-0.876012	1.06153	-0.0348149	1.78284	-1.67719	1.43712	-0.999082
ENSG00000008838	MED24	2680.64	3157.37	2035.24	2476.79	2760.92	2978.5	2637.4	2634.76	2703.92	2745.39	2337.67	1849.99	2314.47	1660.34	2324.58	2062.07	2160.93	2281.24	0.0841363	-0.373922	-0.0892022	-0.126579	0.00810095	-0.156574	0.0990315	-0.458343
ENSG00000008853	RHOBTB2	714.638	774.396	671.084	658.64	714.743	772.761	835.602	739.519	677.649	787.8	799.598	662.102	578.38	547.674	661.873	634.635	586.377	643.594	0.00305012	-0.316323	-0.167097	-0.0410469	0.272722	0.0611271	-0.01981	-0.232834
ENSG00000008869	HEATR5B	643.075	727.894	370.253	734.674	625.858	702.424	680.586	613.837	665.409	620.12	631.002	543.406	735.518	440.52	729.063	668.244	731.806	511.63	0.0513862	-0.878265	0.259247	0.142863	-0.208398	-0.298346	0.00729959	-0.215893
ENSG00000008952	SEC62	3336.63	2388.67	4493.95	3293.2	3118.3	2821.89	3167.22	3250.42	3043.3	2019.11	2722.18	3355.95	2759.38	2946.18	3469.82	3606.15	3343.93	2492.17	-0.240454	0.504767	0.0188625	0.113855	-0.350095	-0.103738	-0.277204	0.241444
ENSG00000008988	RPS20	10786.2	10480	22968.4	10430.8	10385.8	10212.8	10889.4	11621	9441.46	9641.13	10760.6	11714.8	9877.9	14618.3	9682.4	9499.75	8667.94	13145.5	0.0372535	1.07673	-0.15588	0.143774	0.152318	0.302365	0.188516	0.153206
ENSG00000009307	CSDE1	18593.5	19555.4	13100	19224.1	18905	20027.1	19120.1	18264.8	19166.7	17820.8	18374	16147.3	20220.6	12722.1	21838.8	21746.6	21306.3	17180.2	-0.0343841	-0.545521	0.0738474	0.0043184	-0.249227	-0.429497	-0.075453	-0.433414
ENSG00000009335	UBE3C	1668.81	1938.84	1181.34	1910.34	1898.65	1786.54	1675.45	1756.81	1860.47	1972.48	2111.89	1768.39	2215.07	2007.78	1971.58	1834.71	2082.62	1964.31	0.118024	-0.504127	0.120869	0.0381607	0.099181	-0.0531156	0.088957	0.0315729
ENSG00000009413	REV3L	1075.44	863.604	700.01	1019.8	933.748	1045.67	1125.46	899.809	990.324	692.55	982.983	860.547	1000.57	734.922	1434.06	1232.69	1217.5	575.449	-0.27598	-0.685069	0.180594	0.0423129	-0.544864	-0.518488	-0.283102	0.352903
ENSG00000009694	TENM1	5.9636	6.6431	11.5704	6.65293	9.16337	7.50253	5.30878	9.10738	7.78906	2.97658	7.88753	8.34582	4.73306	4.32944	11.0312	3.95411	6.52566	5.40835	-0.17552	1.12399	-0.453046	-0.22746	-0.483946	1.0777	-0.463349	-0.32101
ENSG00000009724	MASP2	37.7695	37.0116	9.25633	19.0084	22.9084	49.7043	22.2969	13.6611	22.2545	33.7345	40.4236	28.7467	16.0924	19.4825	43.122	36.5755	20.5092	20.5517	-0.425393	-1.26833	0.476565	-0.22746	-0.0932269	-0.347481	-0.349891	-0.0770846
ENSG00000009780	FAM76A	193.817	152.791	238.35	173.927	151.196	135.983	161.387	184.88	131.301	142.876	160.708	207.718	167.55	155.86	153.434	192.763	194.838	156.842	0.168133	0.562561	-0.088109	0.405597	0.0668262	0.107801	-0.217676	-0.00906618
ENSG00000009790	TRAF3IP3	36.7755	36.0626	34.7112	17.1075	14.6614	25.321	30.7909	21.8577	16.6908	16.8673	23.6626	28.7467	23.6653	21.6472	20.0567	31.6329	14.9158	19.4701	0.510165	0.172897	-0.35351	0.0355744	0.23852	-0.138027	0.665934	0.152921
ENSG00000009830	POMT2	777.256	860.756	602.818	632.028	696.416	818.714	734.735	653.91	613.111	813.597	706.92	642.628	688.187	684.051	723.046	622.772	699.178	647.921	0.0722462	-0.285501	-0.0491025	0.043842	-0.0325403	0.0452798	-0.0228576	0.0782865
ENSG00000009844	VTA1	1766.22	1418.78	1707.79	1667.98	1542.2	1629.92	1596.88	1650.26	1462.12	1287.86	1610.04	1565.31	1454	1565.09	1726.89	1858.43	1625.82	1419.15	-0.200157	0.096876	0.0154151	0.190046	-0.101074	-0.247641	-0.161144	0.141218
ENSG00000009950	MLXIPL	641.087	627.299	388.766	423.887	383.029	614.27	585.028	434.422	408.369	236.142	195.216	191.027	188.376	154.777	194.55	174.969	194.838	163.332	0.0302807	-0.589603	-0.0354185	0.0538037	0.00492964	0.126671	-0.0486569	-0.0776155
ENSG00000009954	BAZ1B	7342.19	8008.74	4822.55	7838.1	8200.3	8013.64	5968.13	7240.37	8778.27	7488.07	7457.66	5609.32	8189.15	5871.8	7685.75	6345.36	8240.04	7638.76	-0.000883129	-0.307484	0.114442	-0.163433	-0.0434623	-0.177876	-0.00893861	-0.379536
ENSG00000010017	RANBP9	1655.89	1658.88	1268.12	1611.91	1394.67	1654.31	1627.67	1730.4	1407.6	1555.76	1599.2	1870.39	1809.92	1362.69	1644.65	2000.78	1942.78	1373.72	0.00397993	-0.360122	-0.102336	0.195539	-0.0404361	-0.0972219	-0.102195	-0.0116323
ENSG00000010072	SPRTN	581.451	505.825	518.354	529.383	490.24	524.239	547.866	504.549	461.78	466.33	582.691	646.337	638.964	532.521	667.89	691.969	631.124	467.282	-0.0515874	-0.0798845	0.0693184	0.197106	-0.196878	-0.09842	0.0178093	0.188545
ENSG00000010165	METTL13	1802	2174.19	1660.35	1893.23	1971.04	1957.22	1769.95	1890.69	1819.3	2010.18	1879.2	1613.53	1591.26	2197.19	1701.82	1562.86	1513.02	1896.17	0.151672	-0.0922155	0.00193824	0.057467	0.143047	0.0460262	0.0727344	0.212572
ENSG00000010219	DYRK4	307.125	288.501	418.849	285.126	295.977	290.723	270.748	293.258	284.857	298.65	284.937	335.687	277.358	401.555	291.826	285.684	250.772	356.951	-0.0110716	0.62948	-0.0405712	0.00135871	-0.0344638	0.232696	0.145372	0.169871
ENSG00000010244	ZNF207	4500.53	3838.77	4113.28	4001.26	3849.53	4030.73	4063.34	3914.35	3817.75	3630.43	4050.25	4248.95	3911.4	4309.96	4376.38	4324.81	4346.09	4038.96	-0.0704005	0.0176235	0.0316818	0.0677311	-0.111729	-0.0255293	-0.152031	0.0936892
ENSG00000010256	UQCRC1	5669.4	5725.41	8304.09	5470.61	5968.1	5370.87	5583.78	5850.58	5581.42	5680.3	5068.72	4439.98	4907.24	5009.16	4600.02	4540.31	4316.26	6296.41	0.0922213	0.57258	-0.0968783	-0.0289307	0.139984	-0.0322374	0.185131	-0.32996
ENSG00000010270	STARD3NL	816.019	738.334	949.931	828.765	744.066	732.435	708.191	774.127	715.481	795.738	801.57	963.479	880.35	1429.8	748.117	873.858	870.709	882.643	0.0115729	0.423683	0.0983923	0.212049	0.0995656	0.140854	0.0158858	0.695907
ENSG00000010278	CD9	118.278	111.035	135.374	131.158	109.044	134.108	116.793	132.057	120.174	223.243	178.455	215.137	226.24	245.696	190.539	212.533	218.143	262.846	-0.272381	0.212993	-0.0098576	0.126177	-0.0945239	0.0175644	0.0525797	-0.0973461
ENSG00000010292	NCAPD2	6539.09	7637.67	4005.68	5519.08	7243.64	6983.92	5822.67	5651.13	7031.3	7148.74	6690.6	5054.79	5484.67	4790.52	6567.58	5674.15	5530.96	6083.32	0.129096	-0.539635	-0.0341111	-0.349363	0.0267727	-0.166754	-0.0121245	-0.344675
ENSG00000010295	IFFO1	1.98787	1.89803	10.4134	4.75209	2.74901	1.87563	6.37054	4.55369	3.33817	9.92192	17.7469	11.1278	10.4127	11.906	14.0397	11.8623	10.2546	12.9801	0.0171253	0.70895	0.061527	0.509506	0.338056	-0.0922237	0.0220776	-0.124613
ENSG00000010318	PHF7	47.7088	47.4507	39.3394	40.868	36.6535	54.3933	64.7671	48.2691	51.1853	45.6408	52.2549	62.13	48.2773	36.8002	49.139	43.4952	56.8665	42.1852	-0.196999	-0.719287	-0.240129	-0.324757	0.0886965	0.514434	-0.236234	-0.197021
ENSG00000010319	SEMA3G	13.9151	12.3372	11.5704	7.60335	10.996	18.7563	19.1116	17.304	15.5781	5.95315	13.8032	11.1278	6.62629	8.65887	5.01419	3.95411	4.66118	8.65337	-0.604363	-0.724009	-1.1864	-1.03481	1.46091	1.49274	0.507504	0.000917908
ENSG00000010322	NISCH	1026.73	1300.15	941.832	1290.67	1436.82	1294.19	1264.55	1346.07	1476.58	1274.97	1256.09	1002.43	1444.53	1259.87	1184.35	926.25	1338.69	1227.7	0.00663294	-0.425085	-0.0606358	-0.194145	0.0848422	0.114022	0.109777	0.0373167
ENSG00000010404	IDS	281.283	331.206	246.45	372.564	391.276	371.375	328.083	339.705	376.1	403.822	447.617	397.817	432.602	417.791	453.283	493.275	446.542	404.545	-0.165148	-0.412766	0.133205	-0.0136296	-0.0181446	-0.310286	-0.0457538	0.0464805
ENSG00000010539	ZNF200	412.482	352.085	500.999	478.061	438.009	336.676	487.346	460.833	427.286	360.166	371.7	513.732	528.21	442.685	386.092	519.965	501.544	492.16	0.0645607	0.0398607	0.052948	0.161992	-0.0548081	-0.0174005	0.0747366	-0.152848
ENSG00000010610	CD4	23.8544	14.2352	10.4134	25.6613	21.9921	27.1967	16.9881	16.3933	16.6908	14.8829	18.7329	11.1278	11.3594	20.5648	8.0227	14.8279	16.7803	11.8984	-0.933965	-0.706087	0.64649	0.620537	1.22341	-0.414152	-0.562885	0.789414
ENSG00000010626	LRRC23	115.296	113.882	146.944	101.695	116.375	86.2791	107.237	81.0557	119.061	107.157	117.327	70.4758	90.8748	120.142	80.227	67.2199	86.698	102.759	0.400454	0.454461	0.327261	-0.22746	0.548376	0.0682409	0.0678813	0.225478
ENSG00000010704	HFE	623.196	633.942	578.521	506.573	609.364	579.57	539.372	517.299	627.576	622.104	617.199	626.864	531.996	619.11	563.595	553.575	546.291	596.001	0.129367	0.101087	-0.0302284	-0.30902	0.131078	0.179373	-0.0382529	0.0548807
ENSG00000010803	SCMH1	623.196	724.098	347.112	555.044	671.675	718.367	617.942	530.96	675.423	619.128	572.832	513.732	514.957	575.815	591.674	487.344	515.527	534.345	0.011464	-0.832069	0.0639995	-0.283188	-0.0466909	0.0760746	-0.00159519	0.107833
ENSG00000010810	FYN	1050.59	1096.11	1033.24	989.386	1209.56	990.334	1010.79	994.526	1196.18	965.403	998.759	829.946	941.88	792.287	880.491	904.502	916.389	1066.53	0.146408	0.0316864	-0.00747575	-0.273827	0.181827	-0.124108	0.0395828	-0.428826
ENSG00000010818	HIVEP2	363.78	386.249	289.26	373.515	413.268	369.5	528.755	360.652	488.486	351.236	400.292	381.126	568.914	300.896	462.308	360.812	582.648	323.42	0.0639585	-0.87023	0.0505559	-0.387152	-0.207801	0.0790182	-0.0344136	-0.104143
ENSG00000010932	FMO1	15.9029	8.54113	21.9838	9.50419	17.4104	11.2538	10.6176	10.9289	13.3527	8.92973	15.7751	19.4736	6.62629	27.059	16.0454	16.805	11.1868	23.7968	-0.397912	1.04999	-0.201507	-0.490494	-0.0245141	0.212631	-0.75553	0.185342
ENSG00000011007	ELOA	1555.51	1767.07	1244.98	1906.54	1736.46	1629.92	1525.74	1734.96	1652.39	1587.51	1508.49	1410.44	1858.2	1342.13	1442.08	1491.69	1675.23	1626.83	0.11655	-0.293394	0.136058	0.206399	0.0649538	-0.0807964	0.149547	-0.277547
ENSG00000011009	LYPLA2	1308.02	1344.75	1542.34	1272.61	1423.99	1309.19	1370.73	1373.39	1272.96	1454.55	1362.57	1313.08	1174.75	1707.96	1150.25	1072.55	1090.72	1511.09	0.0386661	0.170176	-0.109953	-0.000391069	0.244378	0.291903	0.107072	0.176683
ENSG00000011021	CLCN6	425.403	438.445	209.424	293.679	296.893	469.846	399.22	298.722	350.508	464.346	437.758	389.472	356.873	325.79	415.175	394.422	320.69	298.541	-0.0997924	-0.930755	-0.0245619	-0.255205	0.0764148	-0.0182231	0.154234	0.126013
ENSG00000011028	MRC2	972.067	1163.49	1074.89	1020.75	1193.99	1106.62	1073.44	1074.67	1032.61	1088.43	1036.22	940.296	951.346	951.394	841.381	801.696	891.219	1053.55	0.0722974	0.00195533	-0.0742658	-0.0166627	0.300506	0.23006	0.0941906	-0.147141
ENSG00000011083	SLC6A7	24.8483	23.7254	23.1408	11.405	7.3307	16.8807	20.1734	7.2859	3.33817	26.7892	21.6907	38.0199	20.8255	10.8236	17.0482	29.6558	12.1191	7.5717	0.491056	0.197988	0.64649	1.77254	0.347455	0.358438	0.78107	0.515491
ENSG00000011105	TSPAN9	137.163	145.199	161.986	161.571	187.849	144.424	159.263	166.665	165.796	230.188	183.385	191.954	250.852	290.072	198.562	152.233	174.328	263.928	0.00772661	0.0244521	-0.0447819	-0.0372376	-0.114712	0.334477	0.525032	0.13627
ENSG00000011114	BTBD7	790.177	786.733	615.546	1096.78	980.481	879.672	943.901	1026.4	982.535	932.66	930.729	1020.04	1429.39	810.687	1011.86	1092.32	1519.55	988.647	-0.161091	-0.616769	0.0956827	0.158698	-0.120582	-0.0987666	-0.0882458	-0.286311
ENSG00000011132	APBA3	243.514	271.418	348.269	241.406	321.634	277.594	277.118	283.24	348.282	334.369	295.782	252.229	251.799	437.273	228.647	234.281	238.653	412.117	-0.0324567	0.329702	-0.230559	-0.528794	0.371415	0.106496	0.0773601	0.0854822
ENSG00000011143	MKS1	562.566	537.142	599.347	511.325	491.157	535.493	516.013	494.531	510.74	474.268	535.366	513.732	462.894	583.392	450.274	449.78	495.018	515.957	0.00443662	0.215984	0.048181	0.00165204	0.249723	0.191796	-0.0967998	0.177214
ENSG00000011198	ABHD5	617.233	655.769	566.95	726.12	565.38	647.093	673.153	619.302	561.925	749.105	801.57	813.254	891.709	708.945	871.466	914.388	907.999	682.534	0.0192147	-0.247713	0.229565	0.369829	-0.120615	-0.1691	-0.0261171	0.0547728
ENSG00000011201	ANOS1	11.9272	24.6744	19.6697	14.2563	28.4065	19.6941	11.6793	18.2148	24.4799	50.6018	44.3674	46.3657	53.9569	93.0829	47.1334	68.2084	45.6796	65.9819	0.325248	0.752019	-0.35351	-0.780001	-0.0872499	-0.556892	0.240258	0.496445
ENSG00000011243	AKAP8L	1143.02	1341.91	931.418	1091.08	1284.7	1330.76	1077.68	1149.35	1326.37	1374.19	1245.24	981.098	1232.49	1112.67	1122.18	1010.27	1063.68	1287.19	0.0120328	-0.210431	-0.0750622	-0.281722	0.15013	-0.0422793	0.212508	-0.210203
ENSG00000011258	MBTD1	683.826	601.675	475.544	633.929	502.153	624.586	623.251	563.747	574.165	506.018	594.523	737.214	619.085	603.957	761.154	664.29	691.72	528.937	-0.053914	-0.390234	0.169274	0.142856	-0.356456	0.15027	-0.160051	0.191349
ENSG00000011260	UTP18	1828.84	1706.33	2376.56	1702.2	1758.45	1614.92	1632.98	1600.17	1721.38	1925.84	1790.47	1821.24	1851.57	2320.58	1776.03	1784.29	1610.91	2076.81	0.0794332	0.541369	0.0891782	-0.0161678	0.0116858	0.0295724	0.200881	0.160117
ENSG00000011275	RNF216	1852.69	2116.3	1489.11	1743.07	1938.05	1985.36	1735.97	1852.44	1919.45	2029.03	1906.81	1735.93	1799.51	1792.39	1686.77	1673.58	1664.04	1852.9	0.0921478	-0.221291	-0.087799	-0.139063	0.176896	0.0527747	0.112912	-0.0479046
ENSG00000011295	TTC19	1108.24	1006.9	1417.38	1148.11	994.226	1000.65	1111.66	1112.92	1019.25	794.746	814.388	1024.68	1039.38	778.216	903.557	958.871	989.103	916.175	0.00898979	0.350508	0.0449032	0.171741	-0.149899	0.095766	0.071531	-0.235452
ENSG00000011304	PTBP1	14765.9	16716.9	12374.6	14849.3	16420.8	16099.5	15557.9	15172.9	16714.2	17088.5	14240	12392.6	13891.5	11447	13482.1	13535.9	13181.8	16474.9	0.0542918	-0.330272	-0.0310975	-0.170677	0.0788938	-0.12731	0.075656	-0.525299
ENSG00000011332	DPF1	51.6845	39.8586	61.3232	50.3722	62.3109	44.0774	40.3467	41.8939	50.0725	53.5784	56.1987	44.511	58.69	57.365	31.088	43.4952	46.6118	77.8803	-0.145146	0.603981	0.265886	0.00860738	0.85418	0.0333072	0.332418	-0.441087
ENSG00000011347	SYT7	57.6481	110.086	64.7943	61.7772	89.801	83.4657	76.4464	80.1449	74.5525	74.4144	68.03	42.6564	55.8502	50.8709	66.1873	49.4264	48.4763	46.5119	0.399373	-0.238582	-0.375537	-0.271181	0.0396162	-0.212518	0.204281	0.129242
ENSG00000011376	LARS2	1348.77	1648.44	977.7	1376.21	1684.23	1546.46	1401.52	1379.77	1646.83	1407.92	1416.8	1081.25	1272.25	1509.89	1191.37	1174.37	1193.26	1344.52	0.0921317	-0.519527	-0.00372916	-0.258996	0.250011	-0.119191	0.092467	0.167357
ENSG00000011405	PIK3C2A	1777.15	1405.49	905.963	1700.3	1577.93	1690.88	1664.83	1598.35	1764.78	1082.48	1631.73	1645.98	1742.71	1608.39	2125.01	1968.16	2077.96	1113.04	-0.266702	-0.877854	0.0892094	-0.0536994	-0.381067	-0.257898	-0.253829	0.531109
ENSG00000011422	PLAUR	1819.89	1795.54	2435.57	1385.71	1712.63	1446.11	1675.45	1489.06	1561.15	1769.08	1552.86	1925.1	1709.58	1405.98	1487.21	1738.82	1472.93	1644.14	0.312235	0.539711	-0.103773	-0.171984	0.0623191	0.146827	0.214951	-0.225752
ENSG00000011426	ANLN	4773.86	4040.91	3815.92	5471.56	9027.75	4676.89	5141.02	5197.58	9204.45	5244.73	6875.95	6647.91	6167.18	9237.94	8255.36	8275.95	7291.96	7487.33	-0.210871	-0.430024	0.0741117	-0.750379	-0.263771	-0.316024	-0.241695	0.30312
ENSG00000011451	WIZ	2348.66	2800.54	1310.93	2401.71	2613.39	2885.66	2536.54	2542.78	2966.52	2911.09	2550.63	1941.79	2258.62	1994.79	2201.23	2047.24	2071.43	2402.39	-0.0431952	-0.952271	-0.0823462	-0.304711	0.212545	-0.0762898	0.124813	-0.268235
ENSG00000011454	RABGAP1	766.323	818.051	446.618	706.161	713.827	793.393	669.968	673.946	813.401	821.535	743.4	657.465	759.183	641.839	909.574	707.786	745.79	685.779	0.0441555	-0.585051	0.067364	-0.203969	-0.291052	-0.106398	0.0256799	-0.0955328
ENSG00000011465	DCN	12295	12172.1	14247.8	12391.6	11920.6	12702.7	12698.6	12449.8	11295.3	18379.4	20901	21735.3	18440	25850	19988.6	21030.9	18177.7	18919.5	-0.0615638	0.16607	-0.00676363	0.133641	0.0643956	0.0475282	0.0206712	0.450289
ENSG00000011478	QPCTL	635.123	678.546	892.079	532.234	662.512	595.513	606.263	600.176	558.587	617.143	564.944	548.042	484.666	560.662	472.336	464.608	447.474	561.387	0.188312	0.557228	-0.173325	-0.0697205	0.258294	0.238274	0.115187	-0.00186453
ENSG00000011485	PPP5C	2397.37	2770.17	2105.82	2484.39	2605.15	2597.75	2434.61	2572.83	2358.97	2646.18	2471.75	2258.01	2350.44	2816.3	2200.23	2171.79	2147.87	2653.34	0.0927135	-0.20931	-0.0504647	0.0747349	0.167884	0.0561632	0.130021	0.0859916
ENSG00000011523	CEP68	286.253	294.195	215.21	290.828	262.989	275.718	293.045	330.598	249.25	250.032	269.162	247.593	267.891	292.237	252.715	257.017	247.043	232.559	0.0935774	-0.445378	-0.184911	0.222573	0.0909631	-0.0538956	0.116887	0.329541
ENSG00000011566	MAP4K3	644.069	509.621	458.188	547.441	523.228	601.14	517.075	503.638	488.486	470.299	584.663	659.32	575.541	576.898	727.057	720.636	663.753	405.627	-0.238277	-0.174434	0.120316	0.164388	-0.314463	-0.128293	-0.205728	0.508163
ENSG00000011590	ZBTB32	3.97573	3.79606	1.15704	1.90084	7.3307	5.6269	6.37054	3.64295	2.22545	8.92973	2.95782	1.85463	2.83984	7.57652	7.01986	0.988527	2.79671	9.73504	-0.567837	-2.46097	-0.938473	-0.22746	-1.24691	0.907776	0.0220776	-0.361652
ENSG00000011638	TMEM159	160.023	151.842	200.168	172.976	147.53	150.988	140.152	179.415	131.301	206.376	214.935	237.392	237.6	156.942	206.585	230.327	219.076	197.946	0.00813653	0.514222	-0.0527301	0.397692	0.0571697	0.0435901	0.117104	-0.334873
ENSG00000011677	GABRA3	198.787	237.254	136.531	153.968	183.267	220.387	192.178	182.148	189.163	211.337	179.441	171.553	196.895	135.295	177.502	209.568	208.821	182.802	0.106393	-0.493215	-0.242479	-0.297001	0.0156749	-0.288763	-0.0848376	-0.434177
ENSG00000012048	BRCA1	2139.94	1866.71	1446.3	1933.15	2092.91	2072.57	1890.99	1838.78	2101.93	1542.86	1924.56	1705.33	1692.54	1851.92	2138.05	1846.57	1924.14	1425.64	-0.150924	-0.386772	0.0722058	-0.120763	-0.151769	-0.114797	-0.185019	0.377407
ENSG00000012061	ERCC1	864.722	887.329	1308.61	814.509	997.891	799.957	938.592	948.078	859.022	835.425	773.964	801.199	760.13	984.947	773.188	704.82	699.178	1001.63	0.149546	0.479468	-0.219076	-0.0767656	0.00144765	0.184906	0.120587	-0.0242277
ENSG00000012124	CD22	18.8847	26.5724	27.769	34.2151	22.9084	27.1967	38.2232	34.608	24.4799	67.469	67.044	69.5485	78.5689	38.9649	62.1759	66.2313	56.8665	55.1652	-0.0335008	-0.460975	-0.0164755	0.483033	0.108752	0.0705058	0.46638	-0.501582
ENSG00000012171	SEMA3B	4510.47	4632.14	6390.34	3825.43	4764.95	4676.89	4392.49	3989.03	5038.41	6713.17	5726.35	5109.5	4274.9	6231.14	4510.76	4311.96	3955.48	5965.42	-0.0138701	0.540855	-0.0604151	-0.397345	0.344244	0.244839	0.112038	0.0628742
ENSG00000012174	MBTPS2	1749.32	1681.65	1557.38	1763.98	1768.53	1742.46	1664.83	1746.8	1802.61	1325.57	1506.52	1672.87	1688.76	1526.13	1899.37	1835.7	1831.85	1487.3	-0.0512466	-0.0962593	0.014121	-0.0312571	-0.334306	-0.133998	-0.117336	0.0371815
ENSG00000012211	PRICKLE3	324.022	348.288	151.572	281.324	365.619	347.93	263.316	289.615	429.511	350.244	294.796	208.646	271.678	296.566	267.758	231.315	258.23	284.479	0.00148619	-0.796785	-0.0419026	-0.610464	0.138792	-0.148807	0.0732424	0.060031
ENSG00000012232	EXTL3	2069.37	2578.47	1560.85	1968.32	2405.38	2320.16	2098.03	2055.54	2393.47	2361.42	2289.36	1762.82	2103.37	1580.24	2108.97	2021.54	2080.75	2030.3	0.152294	-0.426705	-0.0625518	-0.28214	0.118405	-0.197566	0.0155994	-0.361542
ENSG00000012660	ELOVL5	3371.42	3330.09	2682.02	3356.88	2999.17	3162.32	3040.87	3140.22	3005.47	2643.2	2792.19	2849.63	3286.64	2766.51	3066.68	3201.84	3406.39	2978.92	0.0745807	-0.181163	0.0962526	0.159532	-0.135281	-0.168124	-0.051632	-0.106723
ENSG00000012779	ALOX5	21.8665	21.8273	6.94225	18.058	21.0758	30.0101	25.4821	28.2329	11.1272	11.9063	14.7891	9.27313	17.039	8.65887	17.0482	11.8623	13.0513	15.1434	-0.459313	-1.87601	-0.644742	0.698539	-0.205086	-0.355258	0.384648	-0.806437
ENSG00000012822	CALCOCO1	878.637	995.517	602.818	802.153	805.46	1004.4	948.148	889.791	788.921	1339.46	1174.26	1069.19	923.894	1127.82	1007.85	995.447	955.543	819.907	-0.0128185	-0.653389	-0.149589	0.0239974	0.220464	0.103105	-0.0485932	0.460003
ENSG00000012963	UBR7	1736.4	1751.88	1293.57	1746.87	1522.95	1707.76	1613.87	1688.51	1553.36	1624.22	1660.33	1648.76	1712.42	1647.35	1520.3	1611.3	1723.71	1493.79	0.0367969	-0.319163	0.0490226	0.169378	0.127108	0.0331596	-0.00947517	0.141173
ENSG00000012983	MAP4K5	1338.83	1054.36	914.063	1377.16	1325.94	1312.94	1248.63	1270.48	1379.78	1024.93	1317.22	1381.7	1418.97	1462.27	1571.45	1564.84	1653.79	1078.43	-0.316443	-0.449976	0.11632	-0.0027425	-0.254599	-0.179573	-0.220928	0.43928
ENSG00000013016	EHD3	65.5996	88.2584	35.8683	59.8764	56.8129	64.7093	76.4464	69.2161	58.9743	86.3207	96.6222	64.9119	93.7147	67.1063	78.2213	62.2772	74.579	62.7369	0.44776	-1.09174	-0.209121	0.0218995	0.304793	0.0597794	0.329506	0.0971332
ENSG00000013275	PSMC4	2513.66	2658.19	2717.89	2412.16	2680.29	2407.37	2321	2437.13	2399.03	2472.54	2302.17	2179.19	2334.35	2117.09	2155.1	2118.41	2010.84	2654.42	0.142984	0.227741	-0.014859	0.00787491	0.0952429	0.0408052	0.215224	-0.326311
ENSG00000013288	MAN2B2	1447.17	1786.05	988.113	1530.17	1731.88	1672.13	1649.97	1598.35	1669.08	1700.62	1606.1	1238.89	1607.35	1122.41	1456.12	1368.12	1514.89	1469.99	0.0950852	-0.739691	-0.0628833	-0.125362	0.141431	-0.143148	0.0854744	-0.389212
ENSG00000013297	CLDN11	6.95753	9.49015	11.5704	4.75209	8.24703	8.44035	5.30878	4.55369	12.24	8.92973	7.88753	9.27313	4.73306	7.57652	12.034	1.97705	7.4579	2.16334	0.169128	1.12399	0.061527	-1.36496	-0.609477	2.2297	-0.655994	1.80827
ENSG00000013306	SLC25A39	6162.39	6680.12	7695.48	5769.04	6590.3	6294.62	6330.19	6040.01	5931.93	6107.93	5342.82	4586.49	4602.43	5859.89	4673.22	4310.97	4087.86	5541.4	0.0857531	0.281763	-0.0662205	-0.0401696	0.193183	0.0893795	0.171051	0.0806239
ENSG00000013364	MVP	1153.96	1377.02	1169.77	1148.11	1298.45	1297	1257.12	1277.77	1234.01	1751.22	1562.72	1160.07	1474.82	1115.91	1397.96	1423.48	1287.42	1514.34	0.0863717	-0.103898	-0.154368	-0.104099	0.160738	-0.295211	0.19606	-0.440465
ENSG00000013374	NUB1	949.206	911.054	985.799	961.824	924.584	874.983	889.752	891.612	884.615	957.465	970.166	955.133	907.802	838.829	998.826	985.562	970.459	998.382	0.0582826	0.147891	0.109356	0.120723	-0.0420016	-0.0452448	-0.0962897	-0.251216
ENSG00000013375	PGM3	727.559	653.871	687.283	803.104	789.883	705.238	805.873	854.272	766.666	598.292	779.88	816.963	818.82	843.158	797.256	845.191	897.744	651.166	-0.109103	-0.229649	-0.0891095	0.0669874	-0.0317913	-0.0490061	-0.132758	0.372778
ENSG00000013392	RWDD2A	130.205	105.341	122.646	135.91	128.287	123.792	140.152	132.968	125.738	104.18	106.482	163.207	143.885	173.177	125.355	155.199	169.667	126.556	-0.232853	-0.192486	0.0315738	0.112232	-0.235411	0.0725871	-0.237789	0.452481
ENSG00000013441	CLK1	642.081	438.445	1007.78	1159.51	1121.6	519.55	1008.67	1180.32	1131.64	382.986	508.746	973.679	913.481	1702.55	616.745	851.122	1046.9	987.566	-0.244868	-0.00126697	-0.0256575	0.0351015	-0.277729	0.19408	-0.196679	0.78575
ENSG00000013503	POLR3B	920.382	862.655	650.257	866.782	748.647	802.771	673.153	816.021	766.666	756.05	831.149	667.666	786.635	714.357	831.352	777.971	756.976	759.333	0.103795	-0.0499249	0.0870621	0.17707	-0.000353613	-0.22059	0.0554464	-0.0880871
ENSG00000013523	ANGEL1	607.293	675.699	382.981	559.797	571.794	585.197	573.348	546.443	568.602	572.495	544.24	469.221	496.025	679.722	483.368	416.17	498.747	539.754	0.207457	-0.58214	0.0348322	-0.0225156	0.171121	0.173093	-0.00789444	0.332643
ENSG00000013561	RNF14	737.498	756.365	905.963	858.228	782.552	713.678	693.327	779.592	644.267	708.425	708.892	723.304	798.941	740.334	710.009	725.579	755.112	823.152	0.0838086	0.385917	0.138642	0.413703	-0.00227173	-0.00452966	0.0813987	-0.152982
ENSG00000013563	DNASE1L1	202.762	210.681	179.341	171.075	165.857	235.392	204.919	200.362	181.374	221.259	208.034	176.19	195.949	280.331	187.531	188.809	175.261	200.109	-0.160002	-0.192345	-0.22798	-0.084335	0.149691	-0.0997969	0.160976	0.486345
ENSG00000013573	DDX11	1478.97	1630.41	1228.78	1394.26	1366.26	1672.13	1610.68	1392.52	1445.43	1483.33	1399.05	1342.75	1329.99	1650.6	1268.59	1146.69	1379.71	1215.8	-0.0364514	-0.390449	0.0018075	-0.0519925	0.141223	0.227713	-0.0529494	0.441085
ENSG00000013583	HEBP1	1112.21	1108.45	1680.02	1092.03	1146.34	965.951	1055.39	1122.94	1120.51	1093.4	1097.35	1179.54	1091.44	1084.52	1033.93	1024.11	963.933	1303.41	0.198521	0.670712	-0.040267	-0.0371449	0.0858951	0.203851	0.179234	-0.265233
ENSG00000013588	GPRC5A	6401.92	8078.96	4574.94	6526.52	8107.75	7001.74	7274.09	6187.55	8250.84	11819	10663.9	10188.4	9977.3	7264.8	12187.5	12003.7	8919.64	10145	0.206457	-0.669014	0.0769458	-0.338227	-0.19266	-0.236551	0.161663	-0.481773
ENSG00000013619	MAMLD1	803.098	889.227	409.593	599.714	421.515	798.082	750.662	509.103	443.977	473.275	420.997	382.053	476.146	195.907	442.251	444.837	505.272	286.643	0.156015	-0.873973	0.236319	0.433791	-0.0710567	-0.219504	-0.0856568	-0.549085
ENSG00000013810	TACC3	3091.13	3443.03	3188.81	2888.32	4194.99	3138.87	2835.95	3030.94	4095.93	3862.6	3595.73	2628.93	2864.45	2979.74	3100.77	2553.37	2546.87	4084.39	0.133431	0.169184	-0.0695317	-0.503961	0.213656	0.0420774	0.169532	-0.454936
ENSG00000014123	UFL1	950.2	661.463	816.871	919.055	788.05	931.252	905.678	824.218	794.484	515.94	792.697	930.095	712.799	786.875	991.806	1012.25	882.828	510.549	-0.49351	-0.14889	0.157125	0.210132	-0.323289	-0.122118	-0.308637	0.624086
ENSG00000014138	POLA2	2064.4	2206.46	2052.59	1893.23	2218.45	2037.87	1854.89	1810.55	1970.63	2052.84	1863.43	1641.34	1755.97	2190.7	1735.91	1640.96	1601.58	2096.28	0.114668	0.146114	0.0644269	-0.0578065	0.102266	0.000342396	0.132767	0.0635586
ENSG00000014164	ZC3H3	719.608	864.553	391.08	758.434	801.795	831.843	592.46	765.02	818.964	840.386	732.554	398.745	598.259	518.45	649.839	425.067	568.665	687.943	0.0556423	-0.599254	-0.0124735	-0.110777	0.172854	-0.0922237	0.073193	-0.408083
ENSG00000014216	CAPN1	3356.51	4037.11	3244.34	3344.52	3721.24	3885.37	3480.44	3516.36	3531.78	4330.92	3731.79	3009.13	3422.95	3178.89	3341.45	3055.54	3004.6	3595.47	0.0552695	-0.101342	-0.072282	-0.0785966	0.159391	-0.0220789	0.188068	-0.177659
ENSG00000014641	MDH1	3516.54	3071.96	5438.09	3185.8	3187.02	3000.07	3091.83	3125.65	2869.71	3006.34	3323.61	3592.41	3139.91	3790.42	3265.24	3264.12	3059.6	3338.04	0.0341617	0.814638	0.0274996	0.15075	0.0255618	0.13826	0.0373814	0.183359
ENSG00000014824	SLC30A9	2871.47	2471.23	2591.77	2820.84	2659.21	2690.6	2743.58	2509.99	2711.71	2141.15	2562.46	2669.74	2381.68	2244.81	2824.99	2871.67	2640.1	1962.15	-0.122693	-0.0821195	0.168442	0.0569249	-0.140717	-0.105194	-0.148612	0.194159
ENSG00000014914	MTMR11	59.636	83.5133	40.4964	46.5705	62.3109	69.3984	70.0759	55.555	60.0871	84.3363	106.482	97.3679	76.6756	127.718	93.2639	79.0822	92.2915	84.3703	0.267104	-0.791123	-0.2545	-0.367638	0.191215	0.300094	-0.267429	0.598159
ENSG00000014919	COX15	1480.96	1493.75	1190.6	1337.24	1531.2	1464.87	1300.65	1336.05	1425.4	1319.61	1283.7	1325.13	1389.63	1075.87	1346.81	1345.39	1307	1260.15	0.0281664	-0.127551	0.00128049	-0.0921081	-0.069244	-0.0218849	0.0884433	-0.228094
ENSG00000015133	CCDC88C	835.898	1127.43	392.237	927.609	996.058	1075.68	747.476	981.776	1060.43	948.535	857.769	516.514	892.656	534.686	800.264	602.013	848.336	759.333	0.0677948	-0.930302	-0.0818771	-0.193055	0.100113	-0.220989	0.0734689	-0.506042
ENSG00000015153	YAF2	812.043	656.718	993.898	783.145	633.189	684.606	679.524	794.163	595.307	587.377	638.89	793.78	727.945	833.417	738.088	794.776	799.859	713.903	-0.0599991	0.548574	-0.0201568	0.395645	-0.208226	-0.00180843	-0.135916	0.22331
ENSG00000015171	ZMYND11	1284.16	1282.12	908.277	1359.1	1337.85	1376.71	1228.45	1264.1	1358.64	1165.83	1262.99	1254.66	1437.9	1322.64	1501.25	1349.34	1426.32	1246.08	-0.102699	-0.435636	0.104535	0.000491969	-0.249318	-0.104963	0.0116679	0.0860215
ENSG00000015475	BID	755.389	757.314	1110.76	757.484	787.134	727.745	780.391	798.717	761.103	779.863	816.359	788.216	737.411	1014.17	694.966	737.441	643.244	904.277	0.0574574	0.509278	-0.0764701	-0.00687658	0.232261	0.0960635	0.197105	0.165464
ENSG00000015479	MATR3	10485	8663.56	9155.67	9805.47	9539.99	9539.47	9660.92	8945.27	9704.06	6890.77	9177.14	9457.67	8338.71	9642.74	10156.7	10178.9	9397.88	7471.1	-0.138949	-0.0774954	0.132462	0.0149981	-0.14632	-0.10602	-0.172511	0.368122
ENSG00000015532	XYLT2	567.536	705.118	540.338	655.789	784.385	665.85	546.804	702.179	833.43	727.277	629.031	539.696	576.487	667.816	579.64	458.677	620.87	753.925	0.0826685	-0.0171621	-0.0986075	-0.345829	0.117973	0.234671	-0.107002	-0.17497
ENSG00000015676	NUDCD3	1824.86	2049.87	1752.92	1654.68	1777.69	1812.8	1827.28	1630.22	1683.55	1989.34	1898.92	1514.3	1531.62	1587.82	1597.52	1475.87	1436.58	1717.69	0.177315	-0.0599415	0.0214836	-0.0249558	0.249347	0.0370869	0.0924224	-0.113424
ENSG00000016391	CHDH	410.494	446.037	395.708	479.011	442.591	454.841	439.567	415.297	471.795	329.408	351.981	303.231	362.553	327.955	316.897	326.214	382.217	358.033	-0.0281987	-0.151647	0.205917	0.0218995	0.151485	-0.105399	-0.0762019	-0.126596
ENSG00000016864	GLT8D1	1109.23	1044.87	1054.06	1069.22	1018.97	1116	964.075	965.382	982.535	995.168	1009.6	1118.34	978.798	1231.72	1025.9	1046.85	1004.95	1111.96	-0.0950218	0.128747	0.147388	0.12198	-0.0231046	0.0953036	-0.0380434	0.147578
ENSG00000017260	ATP2C1	4346.47	4671.05	3231.62	4327.26	4718.22	4363.66	3946.55	3906.16	4673.44	4360.68	4655.61	4256.37	4916.71	4308.87	5007.17	4998.98	4801.02	4364.54	0.0982088	-0.288335	0.147703	-0.111032	-0.105023	-0.232011	0.0343512	-0.0185199
ENSG00000017483	SLC38A5	4004.56	4350.28	3835.59	4032.63	4836.43	4077.63	4006.01	4020.91	4251.72	3604.63	3310.79	3020.26	3157.9	3790.42	3089.74	2885.51	3132.32	3877.79	0.0933804	-0.0627154	0.00419827	-0.0763256	0.0996894	0.0658458	0.0117357	-0.0328761
ENSG00000017797	RALBP1	1252.36	1309.64	1445.14	1099.63	1271.88	1275.43	1172.18	1146.62	1246.25	1317.63	1226.51	1134.1	1164.33	1110.5	1184.35	1136.81	1112.16	1250.41	0.0381869	0.302021	-0.0603624	-0.18057	0.0504634	-0.00343318	0.0661419	-0.171193
ENSG00000018189	RUFY3	290.229	304.634	216.367	311.737	310.638	290.723	246.327	316.026	309.337	281.782	319.445	302.304	381.485	347.437	350.993	263.937	403.659	316.93	0.0674304	-0.187099	-0.0197128	0.011151	-0.135875	0.195809	-0.0815095	0.132591
ENSG00000018236	CNTN1	77.5268	56.9409	52.0669	52.273	54.9802	56.269	54.1496	63.7517	62.3125	30.7579	49.2971	62.13	38.8111	41.1297	63.1788	51.4034	65.2566	32.4501	0.0171253	-0.0565844	-0.286396	-0.253455	-0.357938	0.273426	-0.749653	0.341955
ENSG00000018280	SLC11A1	3.97573	2.84704	9.25633	2.85126	3.66535	4.68908	3.18527	2.73221	4.45089	2.97658	2.95782	8.34582	2.83984	8.65887	4.01135	2.96558	3.72895	2.16334	-0.71984	1.53903	0.061527	-0.642497	-0.439552	1.49274	-0.39296	2.00092
ENSG00000018408	WWTR1	1265.28	1124.58	1292.42	1429.43	1297.53	1083.18	1303.84	1331.5	1238.46	1082.48	1130.87	1569.94	1529.73	1078.03	1284.63	1691.37	1463.61	1154.14	0.0541195	-0.0126936	0.102388	0.206891	-0.183919	-0.107482	0.0637403	-0.0984246
ENSG00000018510	AGPS	3594.06	3261.76	2566.32	3557.42	3434.43	3479.3	3030.25	3315.09	3551.81	2662.05	3194.45	3112.06	3333.02	3106.37	3538.01	3593.3	3728.95	2749.61	-0.093144	-0.239738	0.101784	0.00227442	-0.147371	-0.207436	-0.161937	0.176005
ENSG00000018610	CXorf56	725.571	717.455	1073.73	789.798	680.838	711.803	771.897	755.912	630.914	741.167	727.625	752.051	764.863	641.839	726.054	746.338	632.989	796.11	0.0114117	0.476157	0.0632642	0.32404	0.00311698	0.0110015	0.273021	-0.310756
ENSG00000018699	TTC27	768.31	828.49	948.774	858.228	894.345	797.144	777.206	815.11	823.415	692.55	775.936	795.635	815.98	838.829	840.378	795.764	771.892	839.377	0.0556441	0.287768	0.0743653	0.0597407	-0.115101	-0.000234858	0.0801347	-0.000942434
ENSG00000019144	PHLDB1	756.383	1025.89	565.793	1098.68	887.014	1003.46	1024.59	1095.62	909.095	1454.55	1228.48	941.223	1450.21	1024.99	1078.05	1010.27	1351.74	1101.14	0.031881	-0.856707	0.00403179	0.273273	0.188453	-0.102139	0.101441	-0.103383
ENSG00000019186	CYP24A1	12.9211	22.7764	41.6535	38.9672	19.2431	4.68908	33.9762	39.1617	20.029	46.633	31.5501	58.4207	73.8358	50.8709	31.088	53.3805	81.1046	46.5119	2.28016	0.293913	-0.00718572	0.960167	0.0212895	0.130169	-0.135464	0.129242
ENSG00000019485	PRDM11	331.974	402.382	275.376	374.465	406.854	334.8	366.306	343.348	425.06	442.517	416.067	298.595	378.645	409.132	361.021	312.375	350.521	403.463	0.265266	-0.411647	0.125158	-0.182837	0.204732	-0.0650876	0.111345	0.0201285
ENSG00000019549	SNAI2	970.079	1115.09	619.017	587.359	571.794	1099.12	591.398	580.14	620.9	963.418	950.447	814.181	591.633	812.852	1016.88	887.697	645.108	902.114	0.0208135	0.0658494	0.0178405	-0.0801183	-0.0974667	-0.124718	-0.124838	-0.150317
ENSG00000019995	ZRANB1	1086.37	1104.65	856.211	1034.06	925.5	983.769	862.146	963.561	929.124	931.668	913.968	992.225	1054.53	704.616	1074.04	1160.53	1057.16	865.337	0.167202	-0.00996663	0.101866	0.15437	-0.232831	-0.226045	-0.00359377	-0.296425
ENSG00000020129	NCDN	976.042	1165.39	645.629	886.741	1030.88	1093.49	1028.84	897.988	959.168	1039.82	923.827	693.63	820.713	773.887	755.137	733.487	767.231	857.765	0.0918681	-0.672244	-0.0181835	-0.113271	0.290885	-0.0806046	0.0972172	-0.14846
ENSG00000020181	ADGRA2	132.193	186.007	78.6788	117.852	138.367	185.688	128.472	132.968	170.247	276.821	193.244	145.588	145.778	143.954	180.511	163.107	129.581	184.966	0.00247853	-0.707413	-0.174101	-0.530652	0.0983426	-0.163925	0.169923	-0.361652
ENSG00000020256	ZFP64	570.518	676.648	538.024	629.177	637.771	667.725	516.013	656.642	565.263	661.792	641.848	502.604	588.793	498.968	559.583	568.403	595.699	607.899	0.0191501	0.0602622	-0.061641	0.154543	0.197878	-0.177493	-0.0168237	-0.284885
ENSG00000020426	MNAT1	559.584	460.272	866.624	594.962	487.491	487.664	489.47	550.996	487.373	464.346	501.844	549.897	524.423	539.015	520.473	545.667	534.172	489.997	-0.0834016	0.824187	0.110755	0.287772	-0.052583	0.0111401	-0.0265715	0.137553
ENSG00000020577	SAMD4A	587.415	585.542	901.335	1228.89	677.173	604.892	1241.19	1215.84	739.961	895.949	805.514	1134.1	2151.65	836.664	906.565	1198.1	2181.43	876.153	-0.0469034	-0.461592	0.0154096	0.731836	-0.170501	-0.079189	-0.0198332	-0.0665356
ENSG00000020633	RUNX3	79.5147	110.086	84.464	113.1	124.622	84.4035	73.2612	99.2704	143.541	69.4534	63.1002	51.0022	56.7968	63.8592	59.1674	58.3231	70.85	93.0237	0.383253	0.205288	0.18816	-0.343869	0.0928428	-0.193507	-0.318959	-0.542704
ENSG00000020922	MRE11	1123.14	1021.14	1037.87	1088.23	1018.97	1198.53	1264.55	1043.71	1107.16	789.785	1080.59	1157.29	996.783	864.805	1302.69	1287.06	1174.62	760.415	-0.231084	-0.285006	0.0602676	-0.0248808	-0.269668	-0.153335	-0.236841	0.185589
ENSG00000021355	SERPINB1	1725.47	1573.47	1931.1	1902.74	1667.73	1504.26	1624.49	1777.76	1630.14	1443.64	1432.57	1566.23	1597.88	1508.81	1402.97	1552.98	1492.51	1410.5	0.0648952	0.24944	0.098016	0.223081	0.0301246	0.0122624	0.0984192	0.0972046
ENSG00000021574	SPAST	648.045	519.111	584.306	578.805	547.97	538.307	495.84	544.621	567.489	427.635	551.141	630.573	576.487	457.838	691.958	645.508	638.582	405.627	-0.0523846	0.236849	0.0878238	0.028485	-0.328262	-0.033772	-0.147584	0.174685
ENSG00000021762	OSBPL5	525.791	617.809	356.369	457.151	578.209	578.633	524.508	534.603	532.994	750.097	636.918	518.368	551.875	616.945	529.498	480.424	463.322	634.941	0.0945124	-0.557593	-0.225797	-0.221449	0.266482	0.109668	0.252328	-0.0414807
ENSG00000021776	AQR	2213.49	2302.31	1161.67	2252.49	2205.62	2356.73	2182.97	2033.68	2275.52	2226.48	2580.21	2087.38	2311.63	2034.84	2679.58	2562.26	2503.99	2065.99	-0.0337058	-0.910093	0.147431	-0.0146738	-0.0545202	-0.295723	-0.115318	-0.0219221
ENSG00000021826	CPS1	54235	61666	31995.7	49496.8	50086.1	57185.2	48803.6	45394.8	50622.2	41585.7	43444.5	39092.8	42812.5	33312.9	45602	41292.8	43837.5	36380.9	0.108834	-0.609112	0.124809	-0.0324345	-0.0699239	-0.0789877	-0.0341353	-0.127103
ENSG00000022267	FHL1	201.768	204.038	155.044	240.456	205.26	161.304	196.425	232.238	169.134	164.704	155.779	146.516	193.109	139.624	150.426	146.302	192.041	190.374	0.339053	-0.341304	0.0501672	0.507606	0.0504479	0.00210366	0.00800246	-0.447286
ENSG00000022277	RTFDC1	1886.49	2143.82	2344.17	2011.09	2037.02	2014.43	2067.24	2078.3	2068.55	2429.88	2329.78	2081.82	2057.94	2214.51	2067.85	1989.91	1905.49	2415.37	0.0898156	0.181369	-0.0474321	-0.0406471	0.172061	0.0651446	0.111034	-0.125259
ENSG00000022567	SLC45A4	441.306	552.327	328.6	345.952	443.507	467.033	524.508	356.099	420.609	451.447	390.433	357.943	290.61	257.602	385.09	358.835	284.332	340.726	0.241999	-0.674632	-0.0417031	-0.281908	0.01988	-0.00359242	0.0315071	-0.403472
ENSG00000022840	RNF10	3668.61	3857.75	2908.8	3302.7	3347.38	3514.94	3297.81	3271.37	3215.77	3296.06	3027.83	2577.93	2943.02	2334.65	2790.9	2638.38	2774.34	2958.37	0.13426	-0.181085	0.0137527	0.0384835	0.117553	-0.0334381	0.0851537	-0.341597
ENSG00000022976	ZNF839	410.494	423.261	484.8	423.887	445.34	437.022	465.049	434.422	448.427	416.721	429.87	480.348	371.072	458.92	419.186	396.399	414.845	464.037	-0.0461609	0.0600072	-0.0354185	-0.0811961	0.0363111	0.277126	-0.160874	-0.0159955
ENSG00000023041	ZDHHC6	1511.77	1411.19	1484.48	1461.74	1522.95	1443.3	1371.79	1378.86	1379.78	1340.45	1429.61	1526.36	1453.05	1786.98	1555.4	1454.12	1498.1	1423.48	-0.0324633	0.113903	0.0842173	0.0832554	-0.12166	0.0699434	-0.0440536	0.328099
ENSG00000023171	GRAMD1B	522.809	613.064	292.731	555.995	463.667	562.69	455.493	473.584	465.118	775.894	740.442	558.243	682.508	375.579	674.91	540.724	649.769	475.935	0.123697	-0.637852	0.231452	0.257474	0.133692	0.0459989	0.0709182	-0.34165
ENSG00000023191	RNH1	2671.69	2923.91	4102.87	2640.26	3077.06	2734.67	2821.09	2777.75	2774.02	3451.83	3108.67	2847.78	2711.1	3264.4	2679.58	2590.93	2341.78	3467.84	0.0965333	0.540382	-0.0732356	-0.0712963	0.214291	0.136367	0.211273	-0.0872201
ENSG00000023228	NDUFS1	2879.42	2929.61	2337.22	2830.35	2612.48	2796.57	2615.11	2682.12	2666.09	2577.71	2686.69	2718.88	2729.08	2669.1	2694.62	2659.14	2598.14	2414.29	0.0670505	-0.162074	0.0776032	0.0862559	-0.00425423	0.0320552	0.0709355	0.144754
ENSG00000023287	RB1CC1	3147.79	2230.18	2847.48	2405.51	2330.25	2543.36	2597.06	2319.65	2534.78	1793.88	2360.34	2854.27	2113.79	2108.44	3139.88	3262.14	2709.08	1474.32	-0.189571	0.132808	0.0524356	-0.0755202	-0.411714	-0.192697	-0.357974	0.516126
ENSG00000023318	ERP44	1052.58	944.27	844.64	939.964	984.146	1003.46	965.136	1003.63	1039.28	875.113	897.207	820.672	892.656	803.111	936.65	889.675	924.779	956.197	-0.0877171	-0.192396	-0.0945548	-0.144912	-0.0620701	-0.116471	-0.0510047	-0.251709
ENSG00000023330	ALAS1	1374.61	1578.21	1201.01	1475.05	1371.76	1527.7	1357.99	1475.4	1331.93	1652.99	1618.92	1517.08	1595.99	1933.09	1380.91	1391.85	1466.41	1528.4	0.0469269	-0.177222	-0.000338223	0.147245	0.229411	0.124302	0.122164	0.338889
ENSG00000023445	BIRC3	271.344	168.925	715.051	747.979	300.559	155.678	709.253	539.157	264.828	190.501	239.584	764.106	913.481	491.391	350.993	680.107	957.407	322.338	0.117819	0.0117466	0.472293	1.49794	-0.550913	0.168012	-0.0677577	0.608298
ENSG00000023516	AKAP11	1170.85	1116.04	680.34	1148.11	1179.33	1221.97	1204.03	1071.03	1205.08	882.058	1111.16	1078.47	1148.24	936.241	1378.9	1280.14	1390.9	770.15	-0.130824	-0.823545	0.100259	-0.0698728	-0.311458	-0.247325	-0.27659	0.281741
ENSG00000023572	GLRX2	361.792	390.045	606.29	400.126	351.873	353.557	370.553	350.634	362.748	357.189	337.192	370.925	344.567	439.438	357.01	336.099	292.722	405.627	0.141699	0.710328	0.190489	0.141488	-0.0823951	0.142242	0.235252	0.115507
ENSG00000023608	SNAPC1	170.957	125.27	286.946	166.323	174.104	124.73	192.178	186.701	183.599	143.868	144.933	234.61	177.963	267.343	195.553	231.315	175.261	209.844	0.00623699	0.578338	-0.166742	-0.142571	-0.432172	0.0204051	0.0220776	0.349372
ENSG00000023697	DERA	1436.23	1506.09	1973.91	1566.29	1621.92	1427.36	1508.76	1666.65	1563.38	1288.86	1397.08	1398.39	1617.76	1324.81	1483.2	1518.38	1529.8	1601.95	0.0774591	0.387699	-0.0896004	0.00268613	-0.0862964	-0.118766	0.0806548	-0.27405
ENSG00000023734	STRAP	8386.81	8280.15	9758.49	8397.9	8499.94	7662.9	7678.62	8170.23	7740.1	7384.88	8108.38	8315.22	7927.88	8034.35	7980.58	8237.4	7746.89	8255.31	0.111768	0.34581	0.0396516	0.117676	0.0229202	0.0135657	0.0333184	-0.0391409
ENSG00000023839	ABCC2	37.7695	52.1958	21.9838	31.3638	34.8208	48.7664	47.779	25.5007	32.269	45.6408	37.4658	48.2203	47.3306	42.212	42.1192	49.4264	48.4763	36.7768	0.0980453	-1.11994	0.298566	-0.0410469	-0.168904	-0.0356402	-0.0345059	0.198857
ENSG00000023892	DEF6	5.9636	1.89803	6.94225	1.90084	4.58169	5.6269	5.30878	3.64295	10.0145	8.92973	3.94377	6.49119	3.78645	2.16472	5.01419	3.95411	4.66118	8.65337	-1.56784	0.387022	-0.938473	-2.39738	-0.346442	0.715131	-0.29985	-1.99908
ENSG00000023902	PLEKHO1	48.7027	52.1958	69.4225	63.678	64.1436	45.0152	48.8408	70.1268	72.327	62.5081	72.9597	72.3304	88.035	95.2476	52.1475	56.3461	89.4948	85.452	0.213523	0.507316	-0.13917	-0.183739	0.4845	0.360288	-0.023726	0.156569
ENSG00000023909	GCLM	881.619	738.334	1076.05	1189.92	904.425	779.325	826.046	1114.74	889.066	728.269	780.866	967.188	1099.02	997.935	932.639	1120.99	1136.4	954.034	-0.077953	0.381448	0.094158	0.420507	-0.256244	-0.212905	-0.0482525	0.064906
ENSG00000024048	UBR2	1121.16	1133.12	594.719	1183.27	1187.57	1203.22	998.051	1147.53	1157.23	1048.75	1272.85	959.769	1206.93	1053.14	1341.8	1035.98	1279.03	998.382	-0.086593	-0.746905	0.044249	0.0321022	-0.0761033	-0.110232	-0.0837056	0.0770271
ENSG00000024422	EHD2	1839.77	2353.56	1229.93	1859.97	3018.41	2401.75	1888.86	1888.87	2901.98	3315.9	2712.32	1762.82	2330.56	1756.67	2620.41	2348.74	2084.48	3126.03	-0.0292418	-0.618937	-0.0222451	-0.64176	0.0497349	-0.414	0.160988	-0.831489
ENSG00000024526	DEPDC1	1903.38	1394.1	1596.72	1739.27	2037.02	1603.67	1473.72	1622.02	2034.06	1106.29	1639.62	1715.53	1546.77	2054.32	1980.6	1949.38	1940.92	1507.85	-0.202037	0.115649	0.100683	-0.225882	-0.272579	-0.184358	-0.327484	0.446167
ENSG00000024862	CCDC28A	283.271	238.203	343.641	222.398	200.678	252.273	289.859	278.686	180.261	254.001	227.752	300.45	250.852	228.378	261.741	290.627	249.84	236.886	-0.0827935	0.24555	-0.325496	0.303055	-0.200671	0.0479539	0.005837	-0.05277
ENSG00000025039	RRAGD	3.97573	4.74507	6.94225	1.90084	2.74901	6.56471	2.12351	5.46443	2.22545	0.992192	1.97188	4.63657	1.89323	1.08236	3.00851	1.97705	1.86447	3.24501	-0.468302	1.70895	-1.52344	-0.22746	-0.609477	1.2297	0.0220776	-1.58404
ENSG00000025156	HSF2	566.542	395.739	475.544	409.63	295.977	440.774	416.208	390.707	347.17	454.424	508.746	576.789	441.122	472.991	506.433	540.724	461.457	373.176	-0.155488	0.192273	0.0682373	0.238682	0.00657354	0.09315	-0.0650209	0.341955
ENSG00000025293	PHF20	1444.19	1430.17	1464.81	1617.61	1577.02	1402.97	1424.88	1561.92	1647.94	1696.65	1772.72	1822.17	1886.6	1477.42	1753.96	1876.22	1841.17	1726.35	0.0276946	0.0398806	0.0505495	-0.0268006	0.0153486	-0.0421744	0.0351667	-0.224642
ENSG00000025423	HSD17B6	51.6845	46.5017	50.9098	38.0167	22.9084	38.4505	44.5938	31.8758	30.0435	43.6564	41.4095	47.293	37.8645	49.7885	45.1277	41.5181	32.6283	34.6135	0.274283	0.191102	0.254172	0.339581	-0.12405	0.187884	0.214723	0.52448
ENSG00000025434	NR1H3	556.603	588.389	599.347	477.11	508.567	610.518	524.508	458.101	449.54	586.385	550.155	419.146	416.51	607.204	497.407	393.434	411.117	482.425	-0.053264	0.192429	0.058656	0.0858721	0.145411	0.0913306	0.0188025	0.331875
ENSG00000025708	TYMP	35.7816	37.9606	128.432	30.4134	27.4901	26.2589	45.6555	29.1436	46.7344	34.7267	46.3392	28.7467	33.1314	50.8709	30.0851	22.7361	30.7638	61.6552	0.531698	1.49214	0.061527	-0.619777	0.623184	0.338411	0.106967	-0.277383
ENSG00000025770	NCAPH2	1919.29	2195.07	2694.75	1925.55	2212.95	2021.93	2245.61	2022.75	2040.73	2264.18	2018.22	1850.92	1821.28	2407.17	1707.83	1628.1	1637.94	2120.08	0.118533	0.263041	-0.0710482	-0.0838194	0.240919	0.185047	0.153072	0.183221
ENSG00000025772	TOMM34	2244.3	2321.29	2319.87	2301.91	2377.89	2139.16	2120.33	2159.36	2400.14	2551.92	2304.14	1922.32	2096.75	2212.34	1958.54	1977.05	2008.97	2451.07	0.117883	0.129756	0.0922302	-0.0602873	0.234452	-0.0405036	0.0616965	-0.147835
ENSG00000025796	SEC63	2416.25	2090.68	1863.99	2225.88	2146.06	2276.08	2219.07	2106.54	2189.84	1671.84	1918.64	1905.63	1943.4	1541.28	2298.5	2324.03	2286.78	1674.43	-0.122579	-0.251559	0.0795028	0.0235509	-0.260609	-0.28636	-0.234736	-0.119538
ENSG00000025800	KPNA6	2097.2	2482.62	1887.13	2277.2	2103.91	2224.5	1957.88	2213.09	2156.46	2456.67	2422.46	2563.09	2696.9	1878.98	2466.98	2422.88	2588.82	2184.98	0.158384	-0.0530941	0.0411986	0.0785994	-0.0262746	0.0811634	0.0590061	-0.21767
ENSG00000026025	VIM	8270.52	7218.21	9500.47	7649.92	8275.44	7108.65	6650.84	7602.84	7598.79	7437.47	6535.8	6577.43	7410.08	6337.21	7026.88	7736.21	6712.11	8761.53	0.0220654	0.514462	0.00890599	0.00967524	-0.10452	-0.234103	0.142724	-0.467335
ENSG00000026036	RTEL1-TNFRSF6B	44.727	62.635	47.4387	55.1243	67.8089	71.274	81.7552	68.3053	63.4252	76.3988	59.1565	68.6212	61.5298	77.9299	67.1901	57.3346	79.2401	58.4102	-0.186408	-0.785247	-0.309311	-0.202369	-0.183713	0.259249	-0.364945	0.415955
ENSG00000026103	FAS	406.519	271.418	423.477	363.06	252.909	298.226	413.023	311.472	214.756	295.673	396.348	542.478	395.684	427.532	434.229	523.919	431.626	237.968	-0.135886	0.0360613	0.221103	0.757512	-0.131686	0.0502205	-0.125432	0.845267
ENSG00000026297	RNASET2	259.417	198.344	607.447	224.299	278.566	211.946	227.216	254.096	439.526	285.751	201.132	178.044	246.119	269.507	202.573	202.648	182.718	378.585	-0.0956945	1.41869	-0.179951	-0.970526	-0.0103003	-0.186741	0.429736	-0.490291
ENSG00000026508	CD44	5638.58	5528.96	4001.05	4863.29	4070.37	4949.79	4747.11	4375.19	4020.27	4908.37	4662.52	4755.26	4847.6	4235.27	5031.24	5191.75	4846.7	4827.5	0.15964	-0.246672	0.152589	0.274641	-0.109804	-0.126694	0.000269046	-0.188821
ENSG00000026559	KCNG1	17.8908	14.2352	10.4134	6.65293	9.16337	12.1916	14.8646	11.8396	8.90179	11.9063	10.8454	11.1278	7.5729	16.2354	13.0369	6.91969	4.66118	8.65337	0.223576	-0.513442	-0.831558	-0.420105	-0.265522	0.685384	0.70015	0.907809
ENSG00000026950	BTN3A1	146.108	177.466	108.762	240.456	245.578	193.19	170.943	215.845	270.392	238.126	227.752	176.19	186.483	329.037	213.604	175.958	192.041	245.539	-0.122481	-0.65234	0.155777	-0.169279	0.0925253	0.00189846	-0.0423711	0.422297
ENSG00000027001	MIPEP	355.828	398.586	395.708	351.655	359.204	368.562	328.083	339.705	338.268	317.501	342.122	342.179	317.115	366.92	290.823	336.099	305.774	326.665	0.112985	0.270377	0.0498767	0.055994	0.234369	0.0258623	0.0525429	0.167655
ENSG00000027075	PRKCH	117.284	121.474	159.672	212.894	142.949	113.476	132.72	221.309	144.654	199.431	189.301	188.245	274.518	139.624	207.587	217.476	294.587	197.946	0.0982621	0.266728	-0.0559305	0.557527	-0.133039	-0.208248	-0.101794	-0.503555
ENSG00000027697	IFNGR1	675.875	549.48	844.64	659.59	502.153	558.939	772.958	624.766	492.936	552.651	638.89	1135.03	724.159	746.828	716.026	1020.16	833.42	617.634	-0.0246237	0.127946	0.0782541	0.420169	-0.164444	0.153937	-0.202737	0.274024
ENSG00000027847	B4GALT7	395.585	456.476	490.585	440.044	591.037	482.038	488.408	506.37	579.729	608.214	490.013	461.802	474.253	672.145	429.214	466.585	404.591	634.941	-0.0786062	0.00641823	-0.202546	-0.397731	0.191121	-0.0148648	0.229193	0.0821507
ENSG00000027869	SH2D2A	465.161	476.405	760.176	477.11	584.623	463.281	486.284	437.154	554.136	508.994	401.278	422.855	426.922	586.639	413.169	353.893	382.217	594.919	0.0403016	0.644534	0.12618	-0.215918	-0.0421297	0.256851	0.159581	-0.0202209
ENSG00000028116	VRK2	347.877	308.43	267.277	440.994	459.085	376.064	387.541	417.118	440.638	282.775	398.32	351.452	389.058	453.509	430.217	413.204	419.507	345.053	-0.286037	-0.536016	0.0803042	0.0011644	-0.111136	-0.233529	-0.108709	0.394312
ENSG00000028137	TNFRSF1B	355.828	403.331	212.896	298.431	378.447	346.054	232.525	292.347	378.326	91.2816	97.6082	64.9119	70.0493	94.1653	84.2383	56.3461	81.1046	100.595	0.220967	-0.127237	0.0297183	-0.34223	0.212525	0.204169	-0.211412	-0.0952974
ENSG00000028203	VEZT	1113.21	880.686	1126.96	1342.94	1081.28	1048.48	1258.18	1249.53	1076	954.488	1246.23	1447.54	1345.14	1485	1356.84	1480.81	1555.9	1108.71	-0.251598	-0.158906	0.104008	0.319714	-0.12268	-0.0327908	-0.21	0.421574
ENSG00000028277	POU2F2	6.95753	6.6431	15.0415	4.75209	10.0797	9.37816	11.6793	3.64295	8.90179	6.94534	15.7751	7.41851	5.67968	3.24708	8.0227	7.90822	4.66118	9.73504	-0.497448	0.364996	0.383455	-0.905532	0.975486	-0.0922237	0.285112	-1.58404
ENSG00000028310	BRD9	2947.01	3304.47	3741.87	3345.47	3383.12	3243.91	3568.56	3520.91	3305.9	3266.3	3133.32	3070.33	3606.59	2945.1	3165.96	2955.7	3427.84	3407.26	0.0266865	0.068417	-0.0737392	0.0171668	-0.0149493	0.0548978	0.0733395	-0.210297
ENSG00000028528	SNX1	3069.27	3031.15	2940.04	2992.87	2957.94	3067.6	3044.05	2920.74	2876.39	3298.05	3322.62	3252.09	3184.41	3354.23	3103.78	3042.69	3172.4	3171.46	-0.0172421	-0.0501577	0.0351964	0.0572695	0.098295	0.0960205	0.0054482	0.0808356
ENSG00000028839	TBPL1	292.216	276.163	284.632	306.985	300.559	309.479	314.28	267.757	249.25	277.814	278.035	325.487	330.368	349.602	317.899	318.306	295.519	289.888	-0.164322	-0.142951	0.197245	0.300575	-0.193302	0.0321866	0.160822	0.270219
ENSG00000029153	ARNTL2	497.961	493.488	519.512	1004.59	588.288	526.115	676.339	763.198	587.518	637.979	622.129	973.679	1162.44	1170.03	837.369	1010.27	1057.16	1058.96	-0.0923638	-0.38059	0.39648	0.773906	-0.42865	-0.0532296	0.136968	0.143904
ENSG00000029363	BCLAF1	5778.73	4521.11	4321.55	4899.41	4678.82	5371.81	5296.04	4613.8	4862.6	3616.54	4948.44	4796.99	4341.17	3388.87	6718.01	6128.87	5458.25	3113.05	-0.248733	-0.293365	0.0866524	0.0108792	-0.44106	-0.353491	-0.330355	0.122475
ENSG00000029364	SLC39A9	1789.08	2045.13	1402.33	1656.58	1570.6	1979.73	1718.98	1604.72	1588.97	1814.72	1932.44	2030.82	1835.48	1427.63	1852.24	1971.12	1899.9	1458.09	0.0468866	-0.293725	0.0458857	0.0601166	0.0611556	0.0430417	-0.0497636	-0.030458
ENSG00000029534	ANK1	5.9636	8.54113	5.78521	3.80167	6.41436	12.1916	11.6793	8.19664	3.33817	22.8204	12.8172	15.7643	13.2526	9.74123	11.0312	7.90822	9.32237	5.40835	-0.513389	-1.01352	-1.1084	0.187578	0.216494	0.995239	0.507504	0.848915
ENSG00000029639	TFB1M	359.804	365.371	441.99	370.663	375.698	342.303	369.491	365.206	370.537	348.259	315.501	359.798	327.528	444.85	320.908	354.881	328.147	381.83	0.0940873	0.258473	0.0213989	0.000491969	-0.0245141	0.0198491	-0.00272575	0.220388
ENSG00000029725	RABEP1	1582.34	1596.24	1542.34	1725.96	1697.06	1620.55	1535.3	1643.88	1793.71	1303.74	1526.24	1359.44	1459.68	1470.93	1644.65	1568.79	1590.4	1375.89	-0.0218002	0.00659705	0.0702924	-0.0555475	-0.107804	-0.206641	-0.123737	0.0963647
ENSG00000029993	HMGB3	1816.91	1696.84	2551.28	2040.55	2004.95	1709.64	1939.83	1981.77	1945.04	1674.82	1850.61	2099.44	2071.19	1871.4	1829.18	1981.01	2058.38	2156.85	-0.0108425	0.39529	0.0421707	0.069157	0.0168088	0.0837677	0.00895021	-0.20481
ENSG00000030066	NUP160	6027.21	6280.58	4723.04	6193.88	6131.21	6167.08	6083.86	5721.26	5953.07	5963.07	6700.46	6723.02	6650.9	6260.37	6980.75	7312.14	6789.48	5859.41	0.0263103	-0.365271	0.114511	0.0572091	-0.0591229	-0.121183	-0.0297516	0.0954914
ENSG00000030110	BAK1	312.095	384.351	327.443	434.341	432.511	394.821	400.282	469.03	392.791	485.182	459.449	419.146	477.093	663.486	367.039	358.835	453.999	517.039	-0.038773	-0.289775	-0.110851	0.145066	0.323972	0.22413	0.0715796	0.359794
ENSG00000030419	IKZF2	79.5147	63.584	64.7943	72.2318	69.6416	81.59	80.6935	68.3053	51.1853	52.5862	89.7207	126.115	107.914	77.9299	111.315	123.566	124.92	73.5536	-0.359729	-0.316585	0.0806359	0.496906	-0.311135	0.0294548	-0.211122	0.0833801
ENSG00000030582	GRN	7435.61	8535.44	6698.11	6957.06	7780.62	7694.78	7640.4	7185.72	7368.45	7124.93	6509.18	5575.01	6111.33	4557.82	5879.64	5561.45	5427.48	6420.8	0.149585	-0.189893	-0.0466546	-0.0828833	0.14675	0.00351173	0.171203	-0.49441
ENSG00000031003	FAM13B	946.224	958.505	584.306	813.558	755.978	1053.17	811.182	734.966	783.357	925.715	1163.41	1067.34	940.933	776.052	1278.62	1209.96	995.629	736.618	-0.135877	-0.473301	0.146569	0.0545754	-0.136225	-0.180939	-0.0815162	0.0752362
ENSG00000031081	ARHGAP31	62.6178	111.984	46.2816	142.563	87.9684	86.2791	109.361	120.217	106.821	157.758	114.369	116.841	261.265	113.648	151.428	128.509	215.347	106.004	0.376206	-1.24058	0.245952	0.416396	-0.404938	-0.137312	0.278853	0.100454
ENSG00000031691	CENPQ	426.397	254.336	571.578	330.746	328.049	284.158	381.17	360.652	337.155	276.821	354.939	489.621	316.169	701.369	472.336	472.516	440.948	293.133	-0.159959	0.584515	-0.124886	-0.0276905	-0.412244	0.0513036	-0.479914	1.25862
ENSG00000031698	SARS	4831.51	5512.83	5941.41	4193.25	3870.61	4937.6	4738.62	4205.79	3534.01	5204.05	5158.44	4747.84	4390.39	4098.89	4516.78	4544.26	3900.48	4355.89	0.158982	0.326338	-0.00430835	0.246762	0.191642	0.0632274	0.170698	-0.0877321
ENSG00000031823	RANBP3	1697.64	1961.61	1472.91	1758.27	1850.08	1900.02	1868.69	1835.14	1869.38	1975.45	1844.7	1562.52	1684.02	1809.7	1688.78	1508.49	1583.87	1959.99	0.0460295	-0.343355	-0.0617275	-0.0883959	0.127403	0.0507699	0.0884583	-0.11509
ENSG00000032219	ARID4A	473.112	370.116	538.024	435.292	366.535	400.448	390.726	412.564	417.271	286.743	379.587	438.619	337.941	318.214	538.524	440.883	468.915	294.214	-0.113637	0.461513	0.0773636	0.060997	-0.504578	-0.00742725	-0.472557	0.113127
ENSG00000032389	TSSC1	1078.42	1190.06	1174.4	966.576	1011.64	1050.35	1073.44	992.704	905.757	1134.08	1128.9	989.443	975.958	975.206	948.684	976.665	912.66	1010.28	0.180164	0.129685	-0.0384814	0.093759	0.250921	0.0187535	0.0967412	-0.0509775
ENSG00000032444	PNPLA6	2923.16	3349.07	3102.03	2595.59	2825.98	3127.62	2806.22	2714.91	2839.67	3225.62	2783.31	2306.23	2628.74	1914.69	2632.45	2452.54	2268.13	2626.3	0.098698	0.144583	-0.06484	-0.129659	0.0803976	-0.088739	0.212868	-0.455916
ENSG00000032742	IFT88	203.756	151.842	199.011	211.943	168.606	176.309	201.734	162.111	209.192	115.094	154.793	165.989	151.458	151.53	175.497	195.728	140.768	128.719	-0.215535	-0.019603	0.386694	0.0188511	-0.181105	-0.237765	0.105601	0.235383
ENSG00000033011	ALG1	643.075	716.506	777.532	643.433	683.587	649.907	697.574	683.053	692.114	704.456	686.215	660.247	693.867	954.641	584.654	589.162	578.919	755.006	0.140747	0.156556	-0.0862077	-0.105219	0.231077	0.164341	0.261298	0.33847
ENSG00000033030	ZCCHC8	715.632	713.659	476.701	766.037	807.293	774.636	672.092	815.11	766.666	697.511	829.177	762.252	809.354	1115.91	799.261	759.189	918.253	812.335	-0.118284	-0.495573	-0.0895808	-0.00118412	0.0530119	0.00580836	-0.182122	0.458077
ENSG00000033050	ABCF2	1620.11	1861.02	1286.63	1635.67	1816.18	1724.64	1609.62	1642.97	1630.14	1889.13	1704.69	1315.86	1562.86	1863.82	1530.33	1527.27	1496.24	1651.71	0.109793	-0.323125	-0.00642521	0.00488646	0.155669	-0.214956	0.0628445	0.174303
ENSG00000033100	CHPF2	825.959	1003.11	772.904	878.187	1066.62	917.184	913.11	1013.65	973.633	1116.22	963.265	880.948	1044.11	986.029	920.605	876.824	989.103	1037.32	0.129194	-0.240501	-0.206962	-0.14885	0.0653503	0.00676969	0.0780858	-0.0731619
ENSG00000033122	LRRC7	27.8301	19.9293	11.5704	20.9092	18.3267	23.4454	27.6057	17.304	28.9308	13.8907	16.761	29.674	19.8789	18.4001	32.0908	22.7361	26.1026	16.2251	-0.234413	-1.25452	0.273031	-0.468468	-0.937051	0.384214	-0.39296	0.18149
ENSG00000033170	FUT8	677.863	687.087	546.123	505.623	555.3	660.223	606.263	559.193	537.445	591.346	592.551	671.375	577.434	510.874	595.685	659.348	564.003	500.814	0.0575396	-0.150716	-0.145285	-0.0880569	-0.00761208	0.0260792	0.0339517	0.0286926
ENSG00000033178	UBA6	1235.46	950.913	980.014	1285.92	1258.13	1182.59	1116.97	1225.85	1399.81	827.488	1208.76	1382.62	1347.03	1501.23	1398.96	1451.16	1473.87	1013.53	-0.31456	-0.188713	0.0690105	-0.12243	-0.21082	-0.0697954	-0.129824	0.566765
ENSG00000033327	GAB2	152.072	171.772	86.7781	205.29	177.769	165.056	180.499	216.756	196.952	271.861	199.16	174.335	341.727	181.836	218.619	194.74	335.605	196.864	0.0575396	-1.05658	-0.0784032	0.059822	-0.134487	-0.159687	0.0260796	-0.114559
ENSG00000033627	ATP6V0A1	1005.86	1271.68	777.532	1023.6	1017.13	1146.01	1038.4	1011.83	955.829	1067.6	923.827	816.963	1048.85	708.945	951.693	899.56	1031.99	837.213	0.150114	-0.417385	0.0166865	0.0988282	-0.0428732	-0.138948	0.0233803	-0.239921
ENSG00000033800	PIAS1	633.136	614.013	378.352	654.838	644.185	642.404	551.051	593.801	676.536	582.417	651.707	540.624	607.725	681.886	749.12	625.738	832.488	593.837	-0.065213	-0.542456	0.141159	-0.0470273	-0.200972	-0.210933	-0.454009	0.199464
ENSG00000033867	SLC4A7	1077.42	830.388	896.707	1284.97	1068.45	991.272	1090.42	1182.14	1089.36	850.308	1084.54	1346.46	1296.86	1493.66	1398.96	1417.55	1525.14	972.422	-0.255495	-0.28218	0.120332	0.238254	-0.367276	-0.0742273	-0.233919	0.619193
ENSG00000034152	MAP2K3	1574.39	1429.22	2060.69	1568.19	1172	1294.19	1946.2	1651.17	1082.68	1755.19	1514.41	2131.89	2083.49	1101.84	1500.24	1942.46	1761	1349.93	0.143179	0.0824686	-0.0743859	0.534494	0.0135539	0.134253	0.242614	-0.292962
ENSG00000034510	TMSB10	19067.6	18283.7	46375.4	19231.7	21025.4	18029.5	20023.7	20912.4	19453.7	20942.2	20832.9	20465.8	19321.3	21285.7	18123.3	17371.4	15558.1	27373.8	0.0201988	1.21165	-0.120868	-0.0165599	0.201022	0.236502	0.312527	-0.362915
ENSG00000034533	ASTE1	282.277	246.744	284.632	379.217	240.997	235.392	321.712	320.58	272.617	225.228	221.837	299.522	333.208	307.39	226.641	285.684	326.283	288.806	0.0679496	-0.176672	0.24234	0.476147	-0.0309119	0.0682409	0.0302981	0.0899691
ENSG00000034677	RNF19A	3130.89	2624.03	3174.92	2807.54	2346.74	2744.99	4121.74	2495.42	2325.59	2899.18	3373.89	5469.29	3530.87	3264.4	4095.59	5752.24	3830.56	2590.6	-0.065018	-0.376532	0.170021	0.271707	-0.279657	-0.0727691	-0.117534	0.333529
ENSG00000034693	PEX3	450.252	360.626	540.338	479.011	500.32	442.649	497.964	468.119	447.315	349.251	405.222	492.403	494.132	556.333	426.206	465.596	478.238	393.728	-0.295662	0.117822	0.0331824	0.0987683	-0.0728386	0.0807611	0.0471686	0.498748
ENSG00000034713	GABARAPL2	1464.06	1341.91	2071.1	1327.73	1390.08	1265.11	1305.96	1404.36	1334.16	1261.08	1156.51	1523.58	1425.6	1306.41	1335.78	1361.2	1329.37	1426.72	0.0850171	0.665289	-0.0809437	-0.00695962	-0.207905	0.16258	0.100825	-0.127101
ENSG00000035115	SH3YL1	186.859	150.893	172.399	204.34	175.02	187.563	190.054	149.361	186.938	136.922	124.229	147.443	162.817	161.272	146.414	145.314	151.955	121.147	-0.313848	-0.140659	0.452168	0.128415	-0.237059	0.0209869	0.0996142	0.412732
ENSG00000035141	FAM136A	1396.48	1389.36	1493.74	1448.44	1325.94	1338.26	1391.96	1426.22	1309.68	1237.26	1281.72	1396.53	1420.87	1548.86	1180.34	1270.26	1359.2	1278.54	0.0540555	0.101809	0.0223057	0.145289	0.118883	0.13673	0.0640109	0.276712
ENSG00000035403	VCL	6577.85	7507.66	5406.85	10396.6	9731.5	7141.47	9464.49	9245.81	9785.29	8504.07	8102.47	8933.74	11502.3	7752.94	8460.94	10188.8	11219.5	9153.1	0.0721413	-0.807736	0.169244	0.0874294	-0.0624569	-0.189641	0.0359165	-0.239517
ENSG00000035499	DEPDC1B	685.814	568.46	790.259	654.838	736.735	609.581	561.669	602.909	683.212	508.002	651.707	681.575	559.448	847.487	647.833	637.6	534.172	625.206	-0.100758	0.492606	0.1192	-0.0611947	0.00860196	0.0962214	0.0667006	0.438861
ENSG00000035664	DAPK2	121.26	130.015	78.6788	120.703	104.462	140.672	108.299	102.913	121.287	127.001	140.004	127.969	139.152	90.9182	126.358	116.646	142.632	128.719	-0.113661	-0.460975	0.230033	-0.00695962	0.147953	0.133658	-0.0356379	-0.501582
ENSG00000035681	NSMAF	1374.61	1346.65	1051.75	1384.76	1290.2	1353.27	1273.05	1311.46	1291.87	1295.8	1256.09	1260.22	1354.6	1270.69	1280.62	1315.73	1383.44	1228.78	-0.0070714	-0.275492	0.0784591	0.100173	-0.0279074	-0.0621888	-0.0303898	0.0483875
ENSG00000035687	ADSS	1969.98	1646.54	1955.4	1943.61	1471.64	1745.28	1841.09	1672.11	1498.84	1500.19	1642.58	1829.59	1903.64	1447.11	1876.31	1920.71	1838.37	1440.79	-0.0840171	0.0869072	0.217062	0.374891	-0.191935	-0.0701187	0.0503312	0.00632329
ENSG00000035862	TIMP2	7463.45	8360.82	6752.49	7629.96	7921.73	7985.51	7317.62	7461.68	7370.68	10107.5	9220.52	8267	9956.47	6198.67	9592.14	9569.93	9219.82	9359.7	0.0662608	-0.115955	0.0321758	0.049878	-0.0570042	-0.211145	0.110896	-0.594503
ENSG00000035928	RFC1	4399.15	3745.76	3681.71	4099.16	4042.88	4070.12	4206.68	3938.94	4256.17	3184.94	3930.95	3633.21	3485.43	3489.53	4466.64	4294.16	4097.18	3492.72	-0.119813	-0.192307	0.0575186	-0.054228	-0.184312	-0.24113	-0.233296	-0.00131779
ENSG00000036054	TBC1D23	1267.26	975.587	1331.75	1246	1189.41	1186.34	1280.48	1208.55	1199.52	906.863	1338.91	1661.75	1373.54	1444.95	1481.19	1802.09	1521.41	1044.89	-0.282172	0.0566457	0.0440263	0.0548505	-0.1457	-0.116968	-0.147516	0.467663
ENSG00000036257	CUL3	1456.11	1313.44	1085.3	1366.7	1369.01	1372.03	1315.52	1302.36	1348.62	1211.47	1299.47	1367.79	1383	1172.2	1430.05	1495.64	1508.36	1236.35	-0.0629605	-0.277529	0.0695756	0.019214	-0.138138	-0.128921	-0.125178	-0.0768743
ENSG00000036549	ZZZ3	1976.93	1617.12	1604.82	2015.84	1698.89	1741.52	1887.8	1793.24	1812.63	1281.91	1686.95	1761.9	1668.88	1758.83	1967.57	2015.61	2038.8	1370.48	-0.106923	-0.2343	0.168809	0.153298	-0.221999	-0.194086	-0.288843	0.359941
ENSG00000036672	USP2	19.8787	23.7254	15.0415	18.058	28.4065	21.5698	28.6674	10.9289	14.4654	18.8516	17.7469	35.2379	18.9323	11.906	14.0397	35.587	23.3059	23.7968	0.13742	-0.93046	0.724492	0.320028	0.338056	-0.0142212	-0.29985	-0.999082
ENSG00000037042	TUBG2	294.204	307.481	224.466	312.688	328.049	340.427	356.75	325.133	368.311	336.353	301.698	268.921	294.397	347.437	261.741	242.189	320.69	340.726	-0.14685	-0.668417	-0.0563095	-0.236204	0.204968	0.151047	-0.123416	0.0281394
ENSG00000037241	RPL26L1	490.009	456.476	871.252	500.871	442.591	446.401	536.187	479.959	407.257	497.088	503.816	623.155	520.637	844.24	506.433	531.828	468.915	592.756	0.0322006	0.700354	0.061527	0.298499	-0.00747424	0.228631	0.150951	0.510216
ENSG00000037474	NSUN2	6964.49	8078.96	5902.07	8194.51	7839.26	7464.08	7614.92	7499.02	8071.69	7827.4	7499.07	7309.08	8511	7015.85	7489.19	7865.71	7945.46	7467.86	0.114206	-0.367608	0.127956	0.0217858	0.00190187	-0.105887	0.0991979	-0.0900755
ENSG00000037637	FBXO42	638.105	793.376	424.634	587.359	758.727	707.114	430.011	552.818	766.666	695.526	673.398	479.421	563.235	588.803	628.779	521.942	571.461	590.592	0.166064	-0.018154	0.0874374	-0.384357	0.098906	-0.122597	-0.0209198	-0.00437639
ENSG00000037749	MFAP3	1065.5	1005.96	849.268	1227.94	1090.44	1056.92	1103.16	1167.57	1169.47	1052.72	1291.58	1308.44	1445.48	1079.11	1318.73	1425.46	1549.38	1074.1	-0.0712979	-0.377356	0.0727368	0.0703834	-0.0300101	-0.123577	-0.100143	0.00671769
ENSG00000037757	MRI1	846.831	977.485	982.328	893.393	999.724	935.003	951.334	969.936	1059.31	924.723	850.867	906.913	923.894	1185.18	772.185	748.315	774.689	1023.26	0.0641042	0.0462536	-0.118594	-0.245761	0.139988	0.277317	0.25411	0.211937
ENSG00000037897	METTL1	446.276	485.896	577.364	453.35	470.997	408.888	504.334	462.655	403.919	426.642	433.814	471.075	460.054	491.391	450.274	421.113	369.166	477.017	0.248941	0.1951	-0.0293122	0.16656	-0.0537261	0.161751	0.317534	0.0428315
ENSG00000037965	HOXC8	63.6117	43.6547	115.704	58.926	72.3906	53.4555	63.7054	101.092	80.1161	48.6174	42.3955	68.6212	88.035	63.8592	57.1617	90.9445	99.7494	89.7787	-0.292203	0.860953	-0.778693	-0.443189	-0.431139	-0.406332	-0.180231	-0.491478
ENSG00000038002	AGA	391.61	383.402	459.345	372.564	336.296	390.132	398.159	337.884	372.762	245.071	306.628	300.45	288.717	280.331	313.888	332.145	327.215	327.746	-0.0251029	0.206236	0.140962	-0.000767419	-0.0337622	-0.144691	-0.180584	-0.225448
ENSG00000038210	PI4K2B	1278.2	1098.96	1401.18	1345.79	1068.45	1163.83	1294.28	1234.05	1020.37	889.996	1033.27	1240.75	1166.23	1279.35	1238.5	1316.72	1348.01	988.647	-0.0827426	0.114489	0.125055	0.399368	-0.261386	-0.0857397	-0.208988	0.371882
ENSG00000038219	BOD1L1	5461.66	4344.59	3958.24	3904.32	4021.8	5207.69	4959.46	4004.51	4722.4	3505.41	4260.25	3955.92	3680.43	2374.7	5735.23	5022.71	4647.2	2782.06	-0.261425	-0.325326	-0.0365563	-0.274448	-0.428912	-0.344452	-0.336488	-0.228409
ENSG00000038274	MAT2B	1716.52	1488.06	1840.85	1570.09	1443.23	1674	1482.21	1500.9	1278.52	1390.06	1442.43	1590.34	1415.19	1508.81	1558.41	1617.23	1420.73	1466.75	-0.169873	0.312623	0.0650245	0.296375	-0.111571	-0.0241879	-0.00563978	0.0407913
ENSG00000038295	TLL1	1355.73	1181.52	1014.73	1453.19	1418.49	1326.07	1368.6	1448.07	1433.19	1226.35	1380.32	1462.37	1660.36	1610.55	1640.64	1668.63	1807.61	1340.19	-0.166511	-0.431616	0.00508867	0.0199958	-0.24926	-0.190356	-0.122586	0.265116
ENSG00000038358	EDC4	1813.93	2151.42	1027.45	1816.25	2076.42	1966.6	1864.44	1781.4	2044.07	2377.29	2101.04	1685.86	2004.93	2090.04	1786.05	1657.76	1911.09	1803.15	0.129583	-0.859673	0.0279484	-0.170484	0.234329	0.0242458	0.0691563	0.213012
ENSG00000038382	TRIO	4336.53	5696.94	2392.76	7638.51	5854.48	5160.8	5105.99	7642.91	6435.99	6924.51	6634.4	5750.27	11646.2	5800.36	6906.54	6809.96	11065.7	6407.82	0.142591	-1.09351	-0.000830563	0.24713	-0.0579977	-0.244017	0.0737679	-0.14369
ENSG00000038532	CLEC16A	1104.26	1337.16	682.654	967.526	1095.02	1148.82	1084.05	993.615	1130.53	1299.77	1222.57	863.329	1086.71	690.545	1160.28	1066.62	1004.95	1081.67	0.219015	-0.667208	-0.0383865	-0.224623	0.0754371	-0.305066	0.112843	-0.647454
ENSG00000039068	CDH1	40.7513	45.5527	11.5704	31.3638	36.6535	31.8858	31.8527	41.8939	25.5926	8.92973	9.85941	10.2004	15.1458	8.65887	7.01986	15.8164	14.9158	7.5717	0.514625	-1.46097	-0.417641	0.293372	0.490059	-0.632792	0.0220776	0.193563
ENSG00000039123	SKIV2L2	2113.1	1858.17	1500.68	1959.76	2074.59	2026.62	1973.8	1824.21	2143.11	1310.69	1919.63	1659.89	1676.45	1846.51	2169.14	1984.96	1925.07	1479.73	-0.125193	-0.39536	0.103409	-0.129023	-0.176295	-0.258023	-0.1995	0.319467
ENSG00000039139	DNAH5	59.636	46.5017	43.9676	115.001	79.7213	60.0202	72.1994	148.45	92.356	82.3519	91.6925	100.15	165.657	126.636	101.287	113.681	162.209	115.739	-0.368165	-0.715548	-0.368338	0.316364	-0.143567	-0.182826	0.0303453	0.129816
ENSG00000039319	ZFYVE16	1482.95	1108.45	1019.35	1494.06	1339.68	1362.65	1334.63	1404.36	1297.44	814.589	1213.69	1342.75	1330.94	1159.21	1643.65	1599.44	1688.28	802.6	-0.297869	-0.388783	0.0893255	0.203573	-0.437499	-0.252374	-0.343112	0.530385
ENSG00000039523	FAM65A	1564.45	2002.42	1315.56	1903.69	2158.89	1961.91	1687.13	2022.75	2162.02	1816.7	1562.72	1357.59	1939.61	1459.02	1572.45	1401.73	1834.64	1965.4	0.0294855	-0.358899	-0.0875199	-0.183583	-0.00895686	-0.0461657	0.0802674	-0.42982
ENSG00000039560	RAI14	1623.09	1528.86	1307.46	2011.09	1984.79	1588.66	1614.93	1922.57	2016.25	1424.79	1816.1	1487.41	2143.13	1874.65	1920.43	1886.11	2234.57	1764.21	-0.0553521	-0.30471	0.0649401	-0.00370331	-0.0805855	-0.342611	-0.0602783	0.0876001
ENSG00000039650	PNKP	559.584	615.911	779.846	565.499	670.759	691.171	622.189	669.392	653.169	687.589	631.002	628.718	591.633	601.792	625.771	505.137	566.8	686.861	-0.166321	0.325836	-0.243328	-0.207931	0.0120117	0.315738	0.0618625	-0.190754
ENSG00000040199	PHLPP2	369.743	429.904	278.847	508.474	383.029	422.955	424.702	452.637	419.497	471.291	516.633	485.912	783.795	383.155	601.702	485.367	776.553	488.915	0.0235089	-0.606979	0.16782	0.277514	-0.21991	0.00162006	0.0133919	-0.351656
ENSG00000040275	SPDL1	1711.55	1415.93	1896.39	2453.98	2434.71	1643.05	2046	2312.36	2407.93	1561.71	2018.22	2216.28	2250.1	3235.17	2435.89	2469.34	2464.83	2427.27	-0.21463	-0.109553	0.0857556	0.0273285	-0.271366	-0.155987	-0.131503	0.414508
ENSG00000040341	STAU2	1174.83	1028.73	840.012	943.766	988.728	1166.64	1006.54	884.327	981.422	828.48	943.546	944.005	901.175	910.264	1054.99	1042.9	997.494	790.701	-0.181496	-0.26093	0.0938495	-0.0564449	-0.161058	-0.143729	-0.1465	0.203152
ENSG00000040487	PQLC2	444.288	512.468	566.95	529.383	453.587	437.96	479.914	500.906	471.795	554.635	459.449	489.621	488.452	494.638	448.268	440.883	453.067	497.569	0.226662	0.240447	0.0797727	0.166153	0.035541	0.15127	0.108492	-0.00852179
ENSG00000040531	CTNS	400.555	432.751	277.69	375.415	392.192	401.385	381.17	397.082	393.904	369.095	364.798	293.958	357.82	399.391	354.002	344.996	343.063	385.075	0.108548	-0.456962	-0.0809484	-0.0693567	0.0433429	-0.230968	0.0607581	0.0526615
ENSG00000040608	RTN4R	220.653	239.152	203.639	223.348	197.012	235.392	217.66	203.095	172.472	250.032	205.076	138.17	206.362	239.201	162.46	146.302	155.684	239.049	0.0228617	-0.0960607	0.137144	0.372933	0.336076	-0.0825086	0.406558	0.000917908
ENSG00000040633	PHF23	983.994	1016.39	1018.2	1284.02	1331.44	1054.11	916.296	1327.86	1407.6	1085.46	1049.04	829.018	1266.57	1748.01	945.676	668.244	1173.69	1553.28	-0.0525582	0.152131	-0.048436	-0.13257	0.149654	0.311028	0.109877	0.170396
ENSG00000040933	INPP4A	619.22	767.753	395.708	682.401	668.926	654.596	605.201	622.034	678.761	587.377	630.016	560.097	700.493	520.615	630.785	613.875	704.771	597.082	0.230038	-0.612978	0.133625	0.00771462	-0.00175823	-0.132268	-0.00878332	-0.197713
ENSG00000041353	RAB27B	503.924	393.841	329.757	355.457	369.284	457.654	383.294	354.277	374.988	340.322	501.844	484.985	407.043	505.462	593.68	629.692	473.576	322.338	-0.216645	-0.217049	0.00479515	-0.0771703	-0.242446	-0.376706	-0.218414	0.649028
ENSG00000041357	PSMA4	3695.44	3354.77	5310.82	3805.48	3743.24	3289.86	3600.42	3785.94	3582.97	3163.11	3563.19	3991.16	3442.83	4656.31	3491.88	3719.83	3426.9	3894.02	0.0281868	0.560771	0.00742626	0.0869213	0.0291662	0.101571	0.0066898	0.257929
ENSG00000041515	MYO16	160.023	140.454	136.531	158.72	152.112	156.615	144.399	173.951	166.908	169.665	180.427	157.643	205.415	173.177	194.55	180.9	206.024	147.107	-0.157126	-0.080832	-0.132198	-0.0725744	-0.108727	-0.198533	-0.00427368	0.235383
ENSG00000041802	LSG1	1062.51	1151.16	905.963	1089.18	1095.94	1082.24	1039.46	1033.69	1070.44	1231.31	1219.61	1063.63	1132.15	975.206	1144.24	1211.93	1045.04	1139	0.0890616	-0.198309	0.0754418	0.0250383	0.0920326	-0.188317	0.115509	-0.223989
ENSG00000041880	PARP3	475.1	467.864	317.029	362.109	390.36	470.784	485.223	380.688	383.89	495.104	472.266	414.509	369.179	431.861	389.101	377.617	385.014	413.198	-0.00897441	-0.61403	-0.0721849	-0.0842653	0.279455	0.134478	-0.06059	0.063734
ENSG00000041982	TNC	539.706	658.616	322.815	800.252	739.484	591.762	640.239	740.43	714.368	622.104	598.466	590.699	909.695	517.368	658.864	716.682	919.186	711.739	0.154421	-0.987905	0.112092	0.163787	-0.138711	-0.278911	-0.0149736	-0.460159
ENSG00000041988	THAP3	175.926	181.262	244.136	263.266	275.817	198.817	197.487	219.488	214.756	234.157	199.16	195.663	195.002	323.625	193.548	151.245	211.618	273.663	-0.133366	0.305928	0.26238	0.293825	0.0412403	0.371488	-0.11797	0.241926
ENSG00000042062	FAM65C	10.9333	3.79606	9.25633	7.60335	3.66535	5.6269	6.37054	4.55369	6.67634	2.97658	6.90159	1.85463	12.306	6.49416	4.01135	9.88527	6.52566	6.49003	-0.567837	0.539025	0.739599	0.187578	0.782841	-2.41415	0.915162	0.000917908
ENSG00000042088	TDP1	694.759	764.906	525.297	612.07	755.978	731.497	596.707	613.837	716.594	780.855	723.681	626.864	575.541	782.546	672.904	601.025	625.531	720.393	0.064431	-0.18389	-0.00416087	-0.22746	0.104953	0.0607282	-0.120164	0.119391
ENSG00000042286	AIFM2	785.207	852.215	1099.19	897.195	1103.27	904.993	845.158	905.274	975.858	1009.06	897.207	863.329	896.442	968.712	773.188	865.95	798.927	1100.06	-0.0866882	0.379147	-0.012932	-0.12125	0.214622	-0.00437342	0.166147	-0.183442
ENSG00000042317	SPATA7	109.333	87.3094	118.018	135.91	118.207	90.9682	90.2493	142.075	129.076	84.3363	100.566	102.004	107.914	139.624	113.321	123.566	118.394	88.697	-0.0592256	0.387022	-0.0640038	0.0744304	-0.172268	-0.276648	-0.133717	0.654593
ENSG00000042429	MED17	1601.23	1525.07	1722.83	1731.66	1436.82	1564.28	1605.38	1652.99	1370.88	1472.41	1432.57	1830.52	1923.52	1473.09	1692.79	1813.95	1831.85	1532.73	-0.036624	0.101873	0.0670804	0.337061	-0.240794	0.0131182	0.0704487	-0.0572548
ENSG00000042445	RETSAT	861.74	1117.94	665.299	888.641	898.927	1037.22	964.075	829.682	856.797	939.606	888.333	722.377	775.276	708.945	807.284	720.636	773.757	699.841	0.108113	-0.535143	0.0990423	0.0526479	0.138024	0.00348079	0.00282976	0.0186471
ENSG00000042493	CAPG	3486.72	3931.77	5777.11	3323.61	3813.8	3699.69	3935.93	3775.92	3374.89	4028.3	3926.02	3947.57	3296.11	5771.14	3224.12	2816.31	2868.49	4069.25	0.0877758	0.553643	-0.184075	-0.0220877	0.28416	0.487158	0.200469	0.504095
ENSG00000042753	AP2S1	2949	3053.93	5399.91	2743.86	3353.79	2747.8	3130.06	3194.87	2894.19	2694.79	2898.67	3089.81	2685.54	3076.07	2703.65	2320.07	2395.85	3597.64	0.152389	0.786747	-0.219551	-0.0769553	0.100482	0.413347	0.164675	-0.225964
ENSG00000043093	DCUN1D1	993.933	694.679	805.301	946.617	802.711	887.174	828.17	850.629	818.964	588.37	801.57	1014.48	915.375	738.169	1078.05	1132.85	1065.55	588.429	-0.352871	-0.040399	0.15425	0.20898	-0.427524	-0.159218	-0.21916	0.327083
ENSG00000043143	JADE2	2260.2	2816.68	1287.79	1927.45	1978.37	2544.3	1928.15	1877.03	2031.83	3108.54	2784.3	1944.58	2128.93	1861.66	2368.7	2020.55	2041.6	2111.42	0.146727	-0.582323	0.0382402	-0.0760891	0.233217	-0.0552921	0.0604304	-0.181627
ENSG00000043355	ZIC2	389.622	399.535	409.593	458.102	417.85	405.137	418.332	471.762	477.358	192.485	198.174	216.064	243.279	246.778	202.573	258.006	310.435	320.175	-0.0200858	-0.0304584	-0.0423919	-0.0594045	-0.0316739	-0.255944	-0.351676	-0.375645
ENSG00000043514	TRIT1	668.917	628.248	710.423	692.855	759.643	633.026	702.883	704.911	746.637	548.682	553.113	693.63	689.134	650.498	557.578	675.164	670.278	636.023	-0.010931	0.0153953	-0.0248877	-0.107854	-0.0115983	0.038929	0.0400243	0.0324667
ENSG00000043591	ADRB1	16.8969	23.7254	16.1986	19.0084	6.41436	15.9429	12.7411	12.7503	6.67634	25.797	22.6767	18.5463	17.039	8.65887	16.0454	24.7132	7.4579	14.0617	0.573519	0.34638	0.5761	1.50951	0.499048	-0.414152	1.192	-0.699522
ENSG00000044090	CUL7	766.323	893.972	613.232	706.161	938.329	803.709	794.194	785.967	854.572	923.73	821.289	644.483	825.446	857.229	746.111	655.394	792.401	813.417	0.153557	-0.373058	-0.154471	-0.275204	0.1385	-0.0242196	0.0589429	0.0756857
ENSG00000044115	CTNNA1	13516.5	15366.4	11594.7	15611.6	16179.8	14180.7	13611.7	14688.4	15376.7	13672.4	13128.8	11214.9	14718.9	10792.2	12698.9	12359.6	13655.4	13523.1	0.115853	-0.231382	0.0879407	0.021868	0.0480274	-0.140207	0.108196	-0.325431
ENSG00000044446	PHKA2	955.17	1161.59	763.647	1078.73	1134.43	1096.31	1157.31	1071.03	1079.34	1025.93	1025.38	890.221	1107.54	949.229	955.704	953.929	1045.97	897.787	0.0834539	-0.599802	0.0103313	-0.000824332	0.101521	-0.0997183	0.0825135	0.0803834
ENSG00000044459	CNTLN	611.269	494.437	518.354	522.73	538.806	538.307	542.557	476.316	510.74	342.306	462.406	494.258	440.175	462.167	628.779	564.449	522.985	379.667	-0.122642	-0.0658367	0.134148	0.0334775	-0.443392	-0.191579	-0.248692	0.283683
ENSG00000044524	EPHA3	19.8787	28.4704	15.0415	10.4546	64.1436	17.8185	14.8646	9.10738	68.9888	14.8829	29.5782	28.7467	10.4127	34.6355	25.0709	17.7935	20.5092	32.4501	0.676088	0.0170726	0.199031	-2.72222	0.23852	0.692048	-0.977922	0.0940273
ENSG00000044574	HSPA5	12407.3	13759.8	13963.2	15527.9	18450.4	12765.6	12755.9	14707.5	17492	10894.3	10941	10535.2	11632.9	12911.5	10905.9	10501.1	10974.3	17326.2	0.1082	0.130458	0.0783136	-0.17183	0.00464016	0.00467486	0.0840857	-0.424303
ENSG00000046604	DSG2	5468.62	5042.12	3224.67	5119.9	4567.94	5482.47	4853.29	4670.26	4813.64	4732.75	5326.05	5251.38	5306.71	4461.49	5845.54	5776.95	5790.12	4355.89	-0.120798	-0.589809	0.132613	0.0889884	-0.134269	-0.137613	-0.125776	0.0345569
ENSG00000046647	GEMIN8	279.295	272.367	299.674	229.051	282.232	277.594	250.574	264.114	281.519	242.095	242.542	208.646	201.629	237.037	191.542	198.694	186.447	235.804	-0.0274211	0.258153	-0.205493	-0.297564	0.340572	0.0705058	0.112931	0.00752064
ENSG00000046651	OFD1	1233.47	916.748	1173.24	1209.88	1135.34	1164.77	1257.12	1195.8	1148.33	965.403	1146.65	1300.09	1164.33	1281.51	1289.65	1257.41	1426.32	967.014	-0.345445	-0.0996236	0.0168925	0.0753295	-0.169554	0.048164	-0.292796	0.40624
ENSG00000046653	GPM6B	56.6542	24.6744	46.2816	59.8764	64.1436	50.6421	57.3348	61.0194	80.1161	31.7501	58.1705	76.967	86.1418	61.6945	67.1901	78.0937	83.9013	46.5119	-1.03732	-0.308972	-0.0272822	-0.420105	-0.20796	-0.020965	0.0380192	0.407543
ENSG00000047056	WDR37	412.482	438.445	349.426	348.804	317.053	433.271	480.976	335.152	372.762	408.783	440.716	490.549	398.524	290.072	361.021	468.562	389.675	307.195	0.0171253	-0.460975	0.0576013	-0.095841	0.287764	0.0661569	0.0323949	-0.08274
ENSG00000047188	YTHDC2	1383.56	1140.72	1022.82	1480.75	1359.84	1326.07	1261.37	1292.34	1378.66	902.894	1184.12	1252.8	1268.46	1196.01	1448.1	1400.74	1467.34	1022.18	-0.21722	-0.302429	0.196348	0.103059	-0.290349	-0.161036	-0.210125	0.226578
ENSG00000047230	CTPS2	1687.7	1743.34	1479.86	1517.82	1616.42	1727.46	1578.83	1573.76	1663.52	1588.5	1574.55	1473.5	1571.38	1512.06	1596.52	1542.1	1472	1584.65	0.0132039	-0.0934006	-0.0522119	-0.132241	-0.0199902	-0.0656506	0.0942497	-0.0676507
ENSG00000047249	ATP6V1H	1905.37	1897.08	2164.82	1739.27	1686.98	1817.49	1811.36	1786.87	1568.94	1785.95	1710.61	1992.8	1887.55	1577	1734.91	1894.02	1740.49	1658.2	0.0618352	0.25718	-0.0389544	0.148689	-0.0203505	0.0733442	0.117021	-0.0724389
ENSG00000047315	POLR2B	2936.08	3050.13	2297.88	2982.41	2717.86	2993.51	2876.3	2749.52	2630.48	2859.5	3232.9	3183.47	3328.29	2678.84	3293.32	3389.66	3277.75	2632.79	0.0270346	-0.323907	0.117302	0.181155	-0.0267124	-0.0905418	0.0220776	0.0250173
ENSG00000047346	FAM214A	754.395	584.593	460.502	510.375	465.499	703.362	733.674	497.263	500.725	635.995	717.765	867.965	564.181	412.379	884.503	996.435	660.956	426.178	-0.266835	-0.671929	0.0375482	0.0275371	-0.301354	-0.199139	-0.228396	-0.0474867
ENSG00000047365	ARAP2	444.288	406.178	424.634	627.276	440.758	481.1	501.149	496.352	416.159	346.275	490.999	458.093	744.984	442.685	572.62	580.266	859.523	308.276	-0.244223	-0.239019	0.337737	0.591968	-0.221859	-0.341073	-0.206325	0.522057
ENSG00000047410	TPR	4997.5	4035.21	3126.33	4858.54	4753.96	4863.52	5099.61	4575.55	5377.79	3112.51	4304.62	3320.71	3957.79	3349.9	5752.28	4639.16	5094.68	2382.92	-0.269355	-0.70592	0.0865784	-0.146491	-0.418247	-0.482372	-0.364296	0.491388
ENSG00000047578	KIAA0556	723.583	907.258	418.849	580.706	785.301	867.48	763.403	629.32	742.186	866.183	806.5	671.375	650.323	655.91	729.063	714.705	645.108	659.819	0.0646826	-0.866014	-0.115986	-0.353974	0.145631	-0.0902297	0.0116157	-0.00857354
ENSG00000047579	DTNBP1	416.458	463.119	494.057	460.003	430.678	397.634	420.455	458.101	459.555	450.455	392.405	373.707	421.243	460.003	357.01	385.526	358.911	443.485	0.219942	0.232723	0.00597568	0.00140529	0.136377	-0.044918	0.231025	0.0527568
ENSG00000047597	XK	309.113	286.602	262.648	331.696	258.407	266.34	258.007	306.919	252.588	210.345	236.626	280.976	309.542	258.684	235.667	311.386	288.061	220.661	0.105783	0.0257238	0.112005	0.393075	0.00585951	-0.148258	0.103761	0.229359
ENSG00000047621	C12orf4	448.264	350.186	395.708	528.433	474.663	455.779	453.37	471.762	480.696	375.048	431.842	466.439	489.399	608.286	467.322	459.665	536.969	374.258	-0.38021	-0.196252	0.16366	0.136594	-0.113913	0.021104	-0.133827	0.700716
ENSG00000047634	SCML1	1366.66	1010.7	1085.3	1093.93	713.827	1182.59	1248.63	953.543	668.747	766.964	1087.49	1403.95	1028.97	1089.94	1220.45	1367.13	1233.35	690.106	-0.22659	-0.20224	0.198153	0.709991	-0.166411	0.0383403	-0.261383	0.659353
ENSG00000047644	WWC3	1095.31	1316.28	672.241	1390.46	1479.88	1221.97	1125.46	1239.51	1578.95	1366.25	1296.51	1047.86	1554.34	1057.47	1215.44	1155.59	1389.97	1371.56	0.107256	-0.743466	0.16579	-0.183405	0.093159	-0.141176	0.161252	-0.375206
ENSG00000047648	ARHGAP6	2.9818	9.49015	6.94225	4.75209	9.16337	8.44035	7.43229	11.8396	5.56362	14.8829	9.85941	7.41851	16.0924	17.3177	8.0227	9.88527	17.7125	9.73504	0.169128	-0.0984046	-1.31698	-0.22746	0.297414	-0.414152	-0.138387	0.830993
ENSG00000047849	MAP4	6659.35	8278.26	3744.19	7131.94	7421.41	7834.52	7177.47	7121.97	7437.44	8407.83	7101.74	5287.54	7530.3	5356.6	7119.14	6771.41	7305.94	7212.58	0.0794826	-0.938824	0.00201825	-0.0605119	-0.00353205	-0.35686	0.0436381	-0.429199
ENSG00000047932	GOPC	1548.55	1321.98	1405.81	1636.62	1378.17	1527.7	1419.57	1602.9	1331.93	1437.69	1711.59	1854.63	2048.47	1867.07	2027.74	2095.68	2162.79	1476.48	-0.208666	-0.0140553	0.0300367	0.297202	-0.24453	-0.176288	-0.0783467	0.338613
ENSG00000048028	USP28	589.402	613.064	365.625	554.094	637.771	591.762	462.926	536.425	654.281	548.682	555.085	503.531	555.662	530.356	577.634	531.828	628.328	554.897	0.0510195	-0.340416	0.0467553	-0.23978	-0.057448	-0.0788777	-0.17731	-0.0652592
ENSG00000048052	HDAC9	57.6481	51.2468	106.448	137.811	64.1436	47.8286	114.67	116.574	60.0871	101.204	155.779	251.302	329.421	164.519	156.443	189.797	371.963	110.33	0.0995875	-0.107338	0.241436	1.19756	-0.00613561	0.404963	-0.175224	0.57642
ENSG00000048140	TSPAN17	641.087	755.416	797.201	677.648	742.233	709.927	710.315	728.59	643.154	849.316	829.177	739.069	760.13	1093.18	713.017	621.784	704.771	796.11	0.0896004	0.166486	-0.104571	0.0753726	0.217742	0.249296	0.109091	0.457496
ENSG00000048162	NOP16	675.875	697.526	995.055	703.31	701.914	636.777	682.709	742.251	601.983	672.706	608.326	618.518	642.75	783.628	613.737	584.22	595.699	791.783	0.131458	0.543506	-0.0777478	0.224437	-0.0127753	0.0823049	0.109673	-0.014936
ENSG00000048342	CC2D2A	866.71	885.431	676.869	711.864	801.795	827.154	841.973	725.858	847.895	845.347	861.713	740.923	755.397	832.334	838.372	799.719	716.89	761.496	0.0982237	-0.314896	-0.028087	-0.252285	0.0396162	-0.110168	0.0754828	0.128326
ENSG00000048392	RRM2B	801.11	652.922	720.837	796.451	623.109	823.403	839.849	780.502	658.732	603.253	885.375	1015.41	780.956	679.722	1042.95	1100.23	949.949	562.469	-0.334687	-0.220458	0.0291821	0.273893	-0.23631	-0.115746	-0.28261	0.273171
ENSG00000048405	ZNF800	560.578	383.402	482.486	461.903	374.782	456.717	450.185	433.511	383.89	336.353	420.011	558.243	470.467	390.732	508.439	599.048	522.053	306.113	-0.252441	0.0999709	0.0915218	0.2669	-0.275646	-0.101778	-0.150103	0.352115
ENSG00000048471	SNX29	340.919	404.28	189.755	315.539	364.702	368.562	319.589	284.15	352.733	362.15	314.515	257.793	277.358	209.978	335.951	299.524	306.706	262.846	0.133449	-0.75208	0.151164	-0.16076	-0.0951188	-0.216457	-0.145109	-0.323982
ENSG00000048544	MRPS10	767.316	817.102	735.878	825.914	762.392	791.517	681.647	743.162	703.241	740.175	844.952	757.615	805.567	674.31	849.403	816.524	756.044	758.251	0.0458955	0.110441	0.152314	0.231972	-0.00758091	-0.108029	0.0915349	-0.169264
ENSG00000048649	RSF1	2314.87	1693.99	2134.74	2012.04	2003.11	2020.99	1906.91	2004.53	2137.54	1331.52	1798.36	1758.19	1795.72	1375.68	2482.02	2090.74	2140.42	1429.97	-0.254638	0.162821	0.00538916	-0.0872962	-0.464837	-0.249922	-0.253325	-0.0558402
ENSG00000048707	VPS13D	1716.52	2316.55	785.631	1742.12	1895.9	2073.51	1788	1588.33	1988.44	1874.25	1803.29	1337.19	1933.93	961.135	1978.6	1784.29	1921.34	1372.64	0.159899	-1.18642	0.133334	-0.190793	-0.13385	-0.416151	0.00942234	-0.514143
ENSG00000048828	FAM120A	5466.63	5755.78	3576.41	5559.95	5620.81	5774.14	5022.11	5029.09	5771.7	5468.96	5323.1	4392.68	5269.79	4602.19	5470.48	5089.93	5122.64	5321.82	-0.00459461	-0.489779	0.144773	-0.0539237	-0.0394011	-0.212542	0.0408582	-0.209599
ENSG00000048991	R3HDM1	1006.85	1160.65	435.048	1013.15	1028.13	1155.39	897.184	838.79	1024.82	889.004	951.433	750.197	833.019	742.499	1041.95	907.468	967.662	852.357	0.00654746	-1.04423	0.272461	-0.0165256	-0.131109	-0.274578	-0.216153	-0.199069
ENSG00000049089	COL9A2	2.9818	5.69409	10.4134	6.65293	4.58169	1.87563	9.55581	7.2859	2.22545	12.8985	16.761	7.41851	5.67968	8.65887	6.01702	4.94264	9.32237	12.9801	1.60209	0.123988	-0.131118	1.57989	1.47799	0.585848	-0.714888	-0.584045
ENSG00000049130	KITLG	989.958	809.51	821.499	846.823	770.64	924.687	915.234	807.825	816.739	550.666	766.076	853.128	714.693	645.086	947.681	960.849	836.217	551.652	-0.191917	-0.155881	0.0680184	0.0521854	-0.306914	-0.171546	-0.226554	0.225733
ENSG00000049167	ERCC8	229.599	204.987	232.565	210.993	207.092	186.625	188.993	219.488	203.628	173.634	193.244	210.5	199.735	307.39	199.565	211.545	214.415	189.292	0.135388	0.299306	-0.0569464	0.0512561	-0.0464289	-0.00714222	-0.102313	0.699454
ENSG00000049192	ADAMTS6	230.593	195.497	150.415	157.769	142.032	240.081	214.475	151.182	165.796	111.125	149.863	165.989	117.38	138.542	168.477	185.843	150.09	121.147	-0.296374	-0.511856	0.061527	-0.0715891	-0.168904	-0.162997	-0.354643	0.193563
ENSG00000049239	H6PD	1448.16	1551.64	1303.99	2214.48	1421.24	1463.93	2034.32	2091.97	1459.89	1182.69	1129.89	1262.07	2171.53	875.629	1103.12	1238.62	2019.23	1225.53	0.0839454	-0.641622	0.0821061	0.601102	0.0345894	0.0270569	0.10491	-0.485018
ENSG00000049245	VAMP3	1955.07	1890.44	1983.17	1956.91	1682.39	1771.54	1764.64	1962.64	1637.93	2178.85	2095.13	2029.89	2340.03	1773.99	2249.36	2276.58	2355.76	2165.51	0.0937203	0.168435	-0.00421701	0.256706	-0.102481	-0.165466	-0.00966928	-0.287708
ENSG00000049246	PER3	192.823	191.701	100.663	115.001	86.1357	185.688	161.387	108.378	86.7924	250.032	258.317	206.791	196.895	127.718	286.812	226.373	232.127	110.33	0.0459802	-0.680996	0.0855725	0.406001	-0.150962	-0.130528	-0.237485	0.211136
ENSG00000049249	TNFRSF9	22.8605	19.9293	8.09929	19.9588	11.9124	10.316	7.43229	11.8396	5.56362	13.8907	12.8172	19.4736	21.7721	10.8236	20.0567	20.7591	17.7125	17.3067	0.950011	0.123988	0.753405	1.84293	-0.646003	-0.0922237	0.297712	-0.677154
ENSG00000049323	LTBP1	373.719	382.453	245.293	320.291	332.63	363.873	365.244	332.419	307.112	304.603	324.375	303.231	309.542	252.19	280.794	278.765	313.232	327.746	0.0718485	-0.574356	-0.0536208	0.0606203	0.208147	0.121372	-0.017093	-0.37807
ENSG00000049449	RCN1	652.02	626.35	855.053	607.317	591.954	574.881	575.472	560.104	584.18	407.791	440.716	453.456	452.481	436.191	425.203	461.642	375.692	501.895	0.123704	0.571269	0.116757	0.0560385	0.0516964	-0.0258118	0.268308	-0.202427
ENSG00000049540	ELN	2.9818	4.74507	2.31408	6.65293	1.83267	4.68908	6.37054	4.55369	4.45089	4.96096	6.90159	1.85463	5.67968	5.4118	2.00567	4.94264	3.72895	7.5717	0.0171253	-1.46097	0.546954	0.579895	1.78284	-1.41415	0.60704	-0.484509
ENSG00000049541	RFC2	2517.63	2797.7	3148.31	2655.47	2541.92	2614.63	2532.29	2705.8	2351.18	2814.85	2792.19	2566.8	2576.68	2817.38	2426.87	2475.27	2437.8	3004.88	0.0976313	0.314136	-0.0270896	0.175579	0.2023	0.0523857	0.0799338	-0.0929534
ENSG00000049618	ARID1B	1265.28	1513.68	652.571	1196.58	1344.27	1475.19	1232.7	1242.25	1452.1	1429.75	1317.22	1164.71	1160.55	903.77	1371.88	1279.15	1300.47	1160.63	0.0371631	-0.917613	-0.0540383	-0.279232	-0.0586624	-0.135225	-0.164229	-0.360884
ENSG00000049656	CLPTM1L	9610.34	10924.1	10304.6	9960.39	10700.1	10165.9	10201.4	10032.7	9897.67	10887.3	10154.2	9726.59	9812.59	11271.7	9197.02	9291.17	9129.4	10741	0.103774	0.0145293	-0.0104347	0.00911223	0.142839	0.0660742	0.104114	0.0695766
ENSG00000049759	NEDD4L	1037.67	1123.63	1078.36	1567.24	1182.99	1096.31	1643.6	1472.66	1180.6	1349.38	1192	1670.09	1773.95	917.841	1350.82	1766.5	1763.79	1141.16	0.0355195	-0.608016	0.0897988	0.408707	-0.18045	-0.0809652	0.00828651	-0.314189
ENSG00000049768	FOXP3	8.9454	14.2352	1.15704	7.60335	0.916337	9.37816	4.24702	5.46443	5.56362	6.94534	7.88753	5.56388	9.46613	1.08236	7.01986	2.96558	5.59342	3.24501	0.602088	-1.87601	0.476565	0.450612	0.168131	0.907776	0.759043	-1.58404
ENSG00000049769	PPP1R3F	103.369	114.831	161.986	67.4797	84.303	99.4085	92.3728	66.4839	109.047	145.852	107.468	115.914	69.1027	132.048	98.2781	85.0133	59.6632	101.677	0.208068	0.810327	0.0214496	-0.692423	0.12896	0.447296	0.211902	0.377066
ENSG00000049860	HEXB	2322.82	2035.64	3004.84	2206.87	2118.57	2076.33	1975.93	2015.46	2173.15	1962.56	1820.05	2002.07	1891.33	2006.69	1916.42	1914.78	1892.44	2289.9	-0.0285523	0.604756	0.130892	0.022216	-0.0744394	0.0643156	-0.000845502	-0.190462
ENSG00000049883	PTCD2	368.749	373.912	335.542	355.457	316.136	414.515	368.429	379.778	340.493	330.4	351.981	327.342	341.727	297.649	345.979	348.95	377.556	312.603	-0.148725	-0.134895	-0.0954821	0.0620466	0.0248136	-0.0922237	-0.143845	-0.07072
ENSG00000050130	JKAMP	881.619	734.538	778.689	896.245	739.484	780.263	848.343	806.003	726.608	699.495	865.656	970.897	984.477	793.369	981.778	1081.45	973.255	841.54	-0.0871247	-0.123601	0.153107	0.302715	-0.181602	-0.155575	0.0165395	-0.085039
ENSG00000050165	DKK3	46.7149	65.482	63.6373	54.1739	61.3946	59.0824	70.0759	80.1449	41.1708	147.837	129.158	141.879	133.472	165.601	144.409	128.509	132.378	156.842	0.14837	-0.139047	-0.565015	0.395977	-0.161016	0.142796	0.0118819	0.0783967
ENSG00000050327	ARHGEF5	91.4419	115.78	145.787	103.596	102.63	110.662	134.843	107.467	99.0324	112.118	107.468	115.914	119.273	57.365	96.2724	89.956	103.478	102.759	0.0652196	0.112583	-0.0529317	0.0649909	0.158708	0.365766	0.204942	-0.841017
ENSG00000050344	NFE2L3	168.969	153.74	107.605	157.769	153.945	173.496	140.152	125.682	152.443	141.883	176.483	169.698	170.39	160.189	270.766	185.843	188.312	138.454	-0.174406	-0.381247	0.328042	0.0495474	-0.617514	-0.131113	-0.144281	0.210371
ENSG00000050393	MCUR1	1100.28	1048.66	1258.86	1187.07	943.827	1030.66	1033.09	1055.55	995.887	973.34	995.801	1074.76	1166.23	989.276	1081.06	1144.71	1018.94	1082.75	0.0249803	0.285155	0.16942	0.253354	-0.118516	-0.0909784	0.194786	-0.130258
ENSG00000050405	LIMA1	563.56	495.386	650.257	726.12	549.802	551.436	718.809	724.947	587.518	982.27	1074.68	1347.39	1152.03	1289.09	1111.14	1443.25	1154.11	962.687	-0.154641	-0.144598	0.00233124	0.305575	-0.0481439	-0.0991574	-0.0026045	0.421214
ENSG00000050426	LETMD1	1670.8	1571.57	1550.44	1512.12	1469.8	1573.66	1507.69	1536.41	1462.12	1348.39	1320.18	1330.69	1413.29	1394.08	1350.82	1292.99	1566.16	1252.57	-0.00191473	0.0403299	-0.0229991	0.0485086	-0.033108	0.0414645	-0.148169	0.154415
ENSG00000050555	LAMC3	117.284	164.18	120.332	125.455	173.188	152.864	161.387	140.254	183.599	82.3519	66.0581	59.3481	57.7434	51.9532	52.1475	65.2428	73.6467	72.472	0.103025	-0.4235	-0.160865	-0.549388	0.341135	-0.136618	-0.350966	-0.480209
ENSG00000050730	TNIP3	5.9636	2.84704	15.0415	27.5621	6.41436	0.937816	19.1116	20.947	4.45089	2.97658	2.95782	21.3282	26.5052	16.2354	3.00851	11.8623	27.0349	7.5717	1.60209	-0.345497	0.395946	2.63052	-0.0245141	0.846376	-0.0285484	1.10045
ENSG00000050748	MAPK9	1399.46	1350.45	1273.9	1385.71	1336.94	1347.64	1204.03	1308.73	1392.02	1056.68	1240.31	1208.29	1373.54	1304.24	1252.54	1242.58	1419.8	1234.19	0.00300091	0.0813817	0.0824577	-0.00655105	-0.0141557	-0.0403713	-0.0477908	0.0796523
ENSG00000050820	BCAR1	1482.95	1642.74	1756.39	1817.2	1743.79	1540.83	1617.05	1912.55	1771.46	2250.29	1933.43	1693.27	2109.05	1693.89	1484.2	1686.43	1726.5	2023.81	0.0923986	0.119244	-0.0737798	0.0367822	0.381478	0.0058454	0.288743	-0.256729
ENSG00000051009	FAM160A2	914.419	1092.32	784.474	941.865	993.309	1071.92	973.63	961.739	1034.83	987.231	983.969	830.873	924.841	950.312	854.418	788.845	891.219	832.887	0.0271877	-0.311649	-0.0301258	-0.135806	0.203672	0.0748863	0.0534256	0.19028
ENSG00000051108	HERPUD1	2843.64	2933.4	2713.26	3166.79	2661.04	2578.06	2095.91	3022.74	2758.44	2975.58	2876.98	2517.66	2961	3182.14	2527.15	2386.3	2739.84	3198.5	0.186292	0.372454	0.0671668	0.19917	0.187042	0.0773028	0.111993	-0.00740018
ENSG00000051128	HOMER3	714.638	702.271	1397.71	784.095	782.552	728.683	731.55	843.343	889.066	1302.75	997.773	894.857	865.204	1479.59	831.352	817.512	765.367	1556.52	-0.053264	0.934032	-0.105091	-0.181261	0.263251	0.130418	0.17689	-0.0731354
ENSG00000051180	RAD51	616.239	730.741	761.333	679.549	665.261	569.255	608.386	677.589	609.772	591.346	592.551	551.751	630.444	624.521	546.546	505.137	612.48	743.108	0.360287	0.32354	0.00416765	0.156307	0.116595	0.127343	0.0417064	-0.250821
ENSG00000051341	POLQ	931.315	839.878	477.858	1124.35	1267.29	876.858	795.255	1030.96	1365.31	695.526	842.98	739.069	954.186	928.664	1041.95	891.652	1105.63	826.397	-0.0621636	-0.734836	0.125103	-0.280145	-0.305713	-0.270771	-0.212531	0.168323
ENSG00000051382	PIK3CB	1162.9	1108.45	813.4	1153.81	1105.1	1114.13	926.913	1072.85	993.662	943.574	945.518	896.712	1045.06	728.428	1010.86	1156.58	1059.95	925.91	-0.00736925	-0.188469	0.104956	0.215576	-0.0964071	-0.367144	-0.0204144	-0.346086
ENSG00000051523	CYBA	4897.11	5181.62	12240.3	4922.22	5326.67	5003.25	5489.28	5560.97	5416.74	5106.81	4604.35	4436.27	4472.75	5520.03	3824.82	3616.03	3624.54	6462.98	0.050538	1.15695	-0.176027	-0.138116	0.267604	0.294939	0.303364	-0.227524
ENSG00000051596	THOC3	204.75	201.191	339.013	203.39	219.921	185.688	187.931	220.399	238.123	248.048	208.034	208.646	197.842	256.519	176.499	165.084	158.48	235.804	0.115689	0.851139	-0.115869	-0.22746	0.237153	0.337853	0.320046	0.121477
ENSG00000051620	HEBP2	97.4055	112.933	233.722	127.356	135.618	122.854	130.596	122.039	140.203	134.938	155.779	174.335	139.152	225.131	135.383	139.382	129.581	195.782	-0.12148	0.839685	0.061527	-0.138651	0.202451	0.322814	0.102809	0.201512
ENSG00000051825	MPHOSPH9	951.194	829.439	678.026	972.278	968.568	965.951	920.543	922.578	951.378	704.456	911.01	965.333	879.403	1009.84	1201.4	1101.22	1099.11	738.781	-0.219814	-0.441144	0.075699	0.0313498	-0.399177	-0.190003	-0.321736	0.450909
ENSG00000052126	PLEKHA5	970.079	868.349	702.324	879.137	896.178	895.615	877.011	884.327	899.08	772.917	1005.66	919.895	791.368	903.77	1030.92	1017.19	935.034	805.845	-0.0446037	-0.320457	-0.0084909	-0.0323619	-0.0357853	-0.145055	-0.240669	0.165454
ENSG00000052344	PRSS8	43.7331	38.9096	37.0253	32.3142	45.8169	35.637	50.9643	31.8758	38.9453	32.7423	25.6345	28.7467	23.6653	34.6355	21.0596	25.7017	21.4415	45.4302	0.12675	-0.460975	0.0197069	-0.26928	0.283608	0.161533	0.142372	-0.3914
ENSG00000052723	SIKE1	1339.82	1070.49	1118.86	1373.35	1270.96	1215.41	1255	1295.98	1261.83	873.129	1191.02	1441.05	1340.4	1286.93	1331.77	1451.16	1551.24	1056.79	-0.183173	-0.165654	0.0836609	0.122189	-0.161149	-0.0100892	-0.210757	0.284236
ENSG00000052749	RRP12	1554.51	1786.05	1449.77	1568.19	1803.35	1634.61	1510.88	1546.43	1529.99	1632.16	1360.6	1122.05	1285.5	1092.1	1307.7	1150.65	1189.53	1564.1	0.127819	-0.0595614	0.0201566	0.0355744	0.0572103	-0.0363077	0.111933	-0.518223
ENSG00000052795	FNIP2	217.671	281.857	208.267	338.349	341.794	240.081	295.168	351.545	338.268	190.501	228.738	331.978	405.15	235.954	239.678	348.95	397.133	258.519	0.231444	-0.5031	-0.0551966	0.00034594	-0.0674	-0.0719323	0.028835	-0.131765
ENSG00000052802	MSMO1	1166.88	975.587	1558.53	650.086	587.372	819.651	1080.87	677.589	512.965	773.91	842.98	1481.85	1063.05	720.851	972.752	1395.8	1036.65	718.23	0.25126	0.528	-0.0597793	0.34177	-0.206574	0.0863036	0.0362788	0.00525684
ENSG00000052841	TTC17	1576.38	1642.74	861.996	1383.81	1421.24	1590.54	1467.35	1255	1603.43	1660.93	1641.59	1375.21	1387.73	1542.36	1669.72	1635.02	1547.51	1333.7	0.0465949	-0.767457	0.140962	-0.21252	-0.0245141	-0.249664	-0.15722	0.209707
ENSG00000053108	FSTL4	1488.91	1774.66	978.857	1352.45	1426.74	1554.9	1494.95	1256.82	1409.82	913.809	850.867	813.254	784.742	675.392	811.296	701.854	902.405	791.783	0.19072	-0.61093	0.105794	-0.0599408	0.0687067	0.212534	-0.201557	-0.22938
ENSG00000053254	FOXN3	952.188	1024.94	549.595	922.856	953.907	1055.04	850.467	850.629	1086.02	987.231	1004.67	823.454	981.637	667.816	1069.02	931.193	920.118	805.845	-0.0417684	-0.629887	0.117576	-0.23487	-0.0895675	-0.177391	0.0933715	-0.271052
ENSG00000053371	AKR7A2	1013.81	1065.74	2144	1049.26	1151.84	1044.73	1068.13	1180.32	1048.19	1019.97	998.759	953.278	911.588	1177.61	875.477	820.478	853.929	1246.08	0.028734	1.00522	-0.169799	0.00148123	0.190066	0.216433	0.0942658	-0.0815443
ENSG00000053372	MRTO4	2130	2263.4	3240.87	2211.62	2131.4	1992.86	2029.02	2166.65	1850.46	2290.97	2246.96	2269.14	2076.87	2989.48	1956.54	1969.15	1785.23	2734.46	0.183652	0.675602	0.029643	0.257223	0.199673	0.204573	0.218297	0.128635
ENSG00000053438	NNAT	9.93933	21.8273	5.78521	15.2067	25.6574	13.1294	13.8028	11.8396	20.029	23.8126	24.6485	24.1101	18.9323	32.4708	20.0567	29.6558	27.0349	22.7151	0.733332	-1.25452	0.361087	-0.397385	0.297414	-0.298675	-0.513975	0.515491
ENSG00000053501	USE1	859.752	997.415	1781.84	906.699	941.078	901.241	1022.47	1024.58	866.811	968.379	969.18	950.496	898.336	874.546	842.383	775.005	754.18	1122.77	0.14628	0.80131	-0.176337	0.064906	0.202288	0.294475	0.252346	-0.360461
ENSG00000053524	MCF2L2	15.9029	18.0313	12.7275	30.4134	14.6614	13.1294	20.1734	30.9651	24.4799	12.8985	15.7751	24.1101	30.2916	25.9766	18.0511	28.6673	33.5605	24.8784	0.457698	-0.664508	-0.0259358	0.313108	-0.194439	-0.249765	-0.147847	0.0623185
ENSG00000053702	NRIP2	31.8059	27.5214	33.5542	56.0747	40.3188	32.8236	29.7292	49.1798	45.6217	34.7267	51.2689	43.5837	45.4374	23.8119	44.1248	38.5526	67.1211	46.5119	-0.254177	0.174614	0.189283	0.297631	0.216494	0.176963	-0.562885	-0.965915
ENSG00000053747	LAMA3	801.11	923.391	402.65	802.153	892.512	878.734	843.034	793.253	985.873	489.151	544.24	442.329	675.882	485.979	568.609	482.401	604.09	494.324	0.0715161	-1.06606	0.0160973	-0.297524	-0.0631946	-0.125116	0.162008	-0.0245608
ENSG00000053770	AP5M1	972.067	839.878	865.467	1006.49	777.97	958.448	970.445	842.433	879.051	853.285	1031.29	1101.65	1031.81	882.123	1175.33	1169.43	1105.63	767.986	-0.190521	-0.165168	0.256704	0.195318	-0.188604	-0.086139	-0.0996982	0.199899
ENSG00000053900	ANAPC4	1107.24	1006.9	1048.28	1081.58	995.142	1123.5	985.31	989.972	1027.04	791.769	998.759	1050.65	979.744	1157.04	1053.98	978.642	1004.95	832.887	-0.158078	0.0893741	0.127676	0.074638	-0.0776426	0.102424	-0.0366488	0.474249
ENSG00000053918	KCNQ1	177.914	196.446	178.184	161.571	152.112	162.242	210.228	139.343	114.611	133.946	121.271	102.932	100.341	143.954	95.2696	88.9675	87.6303	117.902	0.275984	-0.238582	0.21353	0.49543	0.348145	0.210339	0.195409	0.288016
ENSG00000054116	TRAPPC3	1006.85	1118.89	1232.25	1046.41	1101.44	963.137	1027.78	1013.65	1025.93	1080.5	1115.1	1040.45	1028.02	1356.2	978.769	921.307	952.746	1225.53	0.216253	0.261762	0.0458879	0.0285158	0.188132	0.175447	0.109707	0.146156
ENSG00000054118	THRAP3	4085.07	4256.33	3410.96	4097.25	3614.03	4368.35	4530.51	3832.39	3791.05	4689.1	4294.76	4608.75	4262.6	2815.22	4391.43	4595.66	4202.52	3506.78	-0.0374773	-0.409498	0.0964149	0.112061	-0.0321116	0.0041017	0.0204766	-0.3169
ENSG00000054148	PHPT1	1558.49	1735.75	2833.59	1592.9	1651.24	1714.33	1803.92	1813.28	1377.55	1625.21	1507.5	1601.47	1436.96	1910.36	1331.77	1260.37	1133.6	1864.8	0.0179143	0.651495	-0.186944	0.209551	0.178819	0.345547	0.342106	0.0348263
ENSG00000054179	ENTPD2	16.8969	15.1842	9.25633	12.3554	13.7451	15.0051	14.8646	16.3933	20.029	23.8126	10.8454	14.837	15.1458	4.32944	13.0369	16.805	13.0513	9.73504	0.0171253	-0.683367	-0.407958	-0.696945	-0.265522	-0.179687	0.214723	-1.16901
ENSG00000054267	ARID4B	1369.64	989.823	1477.54	1468.4	1322.27	1114.13	1156.25	1452.63	1349.73	957.465	1174.26	1162.85	1390.57	1110.5	1491.22	1303.87	1511.16	1003.79	-0.17067	0.353742	0.0155774	0.121567	-0.344745	-0.165131	-0.119972	0.145752
ENSG00000054277	OPN3	348.871	410.923	357.526	336.448	349.124	413.577	389.665	341.527	339.381	353.22	440.716	380.199	409.883	382.073	480.359	434.952	398.997	336.4	-0.00928632	-0.124185	-0.0216142	-0.0125199	-0.124265	-0.194103	0.0388339	0.183672
ENSG00000054282	SDCCAG8	381.67	332.155	313.558	306.035	274.901	352.619	278.18	288.704	298.21	274.837	368.742	368.143	275.464	268.425	376.064	365.755	301.113	312.603	-0.0862524	0.172714	0.0841049	0.0373677	-0.0283665	0.00939001	-0.128437	-0.219811
ENSG00000054523	KIF1B	1558.49	1895.18	1130.43	2233.48	1808.85	1796.86	1673.33	2097.43	1854.91	1624.22	1676.1	1428.99	2629.69	1191.68	1855.25	1748.7	2656.88	1731.76	0.0768621	-0.565849	0.0906734	0.267947	-0.146505	-0.291291	-0.0148377	-0.539241
ENSG00000054598	FOXC1	1918.29	1803.13	1882.51	1473.15	1302.12	1765.91	1377.1	1329.68	1513.3	1474.4	1181.16	1250.95	1204.09	902.688	1223.46	1267.29	1135.46	1207.14	0.0300917	0.451024	0.147827	-0.0387984	-0.0507674	-0.0187296	0.0846622	-0.4193
ENSG00000054611	TBC1D22A	689.79	843.674	919.848	633.929	810.958	711.803	717.747	696.715	727.721	772.917	702.976	627.791	607.725	706.781	569.612	576.311	526.714	684.698	0.245209	0.357919	-0.136246	-0.199064	0.303497	0.123436	0.2064	0.0457954
ENSG00000054654	SYNE2	2680.64	2720.83	1431.26	2493.9	2633.55	2858.46	3129	2397.06	2949.83	2194.73	2548.66	1750.77	2622.12	1407.07	3472.83	2842.02	3263.76	1431.05	-0.0711957	-1.12841	0.0571353	-0.242229	-0.446372	-0.698927	-0.315803	-0.0243835
ENSG00000054690	PLEKHH1	2092.23	2297.57	897.864	1750.67	1515.62	2194.49	1978.05	1656.63	1629.03	1173.76	1334.96	1131.32	1510.79	1080.19	1369.88	1093.31	1595.99	1015.69	0.0662199	-1.13951	0.0796546	0.103898	-0.0372439	0.049306	-0.0791444	0.0888326
ENSG00000054793	ATP9A	1555.51	1942.63	808.772	2001.58	1905.98	1902.83	1726.42	1943.51	1946.15	1756.18	1727.37	1379.84	2365.59	1105.09	1845.22	1766.5	2303.56	1561.93	0.0298675	-1.09398	0.0424723	0.0405152	-0.0952171	-0.356389	0.0383335	-0.49917
ENSG00000054965	FAM168A	1042.64	1172.98	544.966	843.972	1067.53	1021.28	936.469	847.897	1089.36	999.137	1028.34	759.47	847.218	794.452	922.61	854.088	876.303	815.58	0.1998	-0.781064	-0.00669446	-0.368209	0.156519	-0.169392	-0.0486954	-0.0378666
ENSG00000054967	RELT	246.495	307.481	277.69	396.325	423.348	271.967	375.862	392.528	403.919	363.142	322.403	348.67	452.481	491.391	273.775	269.868	414.845	382.912	0.177066	-0.436727	0.0138865	-0.0273821	0.235876	0.369608	0.125283	0.359861
ENSG00000055044	NOP58	2852.59	2196.02	3604.18	2753.36	2414.55	2434.57	2737.21	2681.21	2301.11	1747.25	2278.51	2579.79	2096.75	2341.14	2661.53	2823.23	2430.34	1997.85	-0.148776	0.396968	0.038309	0.258864	-0.224165	-0.130097	-0.213006	0.228768
ENSG00000055070	SZRD1	3181.58	3580.63	3071.94	3219.07	3427.1	3385.52	3436.9	3418.91	3286.98	3904.27	3699.25	3349.46	3305.57	3949.53	3122.84	3106.94	3080.11	3637.66	0.0808386	-0.161958	-0.0868936	-0.0301218	0.244377	0.108432	0.101918	0.11867
ENSG00000055130	CUL1	1362.68	1338.11	1056.38	1444.64	1383.67	1406.72	1324.01	1397.98	1409.82	1224.36	1276.79	1185.11	1232.49	1137.56	1371.88	1312.76	1374.12	1245	-0.072142	-0.325787	0.0473597	0.0351948	-0.10363	-0.147591	-0.156929	-0.130207
ENSG00000055147	FAM114A2	319.053	267.622	328.6	297.481	352.79	312.293	312.156	274.132	294.872	239.118	278.035	267.066	281.144	310.637	274.777	301.501	292.722	232.559	-0.222702	0.0740626	0.117926	0.0127103	0.0170051	-0.174964	-0.058224	0.417632
ENSG00000055163	CYFIP2	85.4783	83.5133	63.6373	53.2234	62.3109	68.4606	72.1994	70.1268	61.1998	61.5159	69.0159	32.456	66.2629	48.7062	57.1617	52.3919	56.8665	48.6752	0.286732	-0.182115	-0.397905	-0.201465	0.271879	-0.690861	0.220623	0.000917908
ENSG00000055208	TAB2	1724.47	1650.34	1120.02	1691.75	1606.34	1751.84	1462.04	1483.59	1585.63	1669.86	1852.58	1753.55	1720	1560.76	1987.62	2027.47	1901.76	1503.52	-0.0861112	-0.384462	0.189418	0.0934553	-0.101506	-0.209402	-0.144933	0.0539042
ENSG00000055211	GINM1	464.167	437.496	601.661	526.532	418.766	408.888	444.876	480.87	439.526	435.572	481.139	563.807	535.783	468.662	464.314	529.851	599.428	511.63	0.0975639	0.435549	0.130875	0.260573	0.0513548	0.0896146	-0.161939	-0.126555
ENSG00000055332	EIF2AK2	1987.87	1958.77	1221.84	2269.6	2039.77	1973.17	1887.8	2087.41	2227.67	1720.46	1700.75	1939.01	2358.01	1399.49	2219.28	2288.44	2565.52	1767.45	-0.0105664	-0.627658	0.120723	0.0269009	-0.383921	-0.239043	-0.121678	-0.336768
ENSG00000055483	USP36	3798.81	4176.61	3567.16	3484.23	3300.65	3873.18	4550.69	3537.31	3193.52	3919.16	3667.7	3423.64	3440.94	2407.17	3557.06	3461.82	3459.53	2904.29	0.108815	-0.351309	-0.0218094	0.125696	0.0441891	-0.0160003	-0.00777499	-0.270847
ENSG00000055609	KMT2C	956.164	933.831	535.71	963.724	1059.29	970.64	917.357	933.506	1143.88	870.152	883.403	804.908	1159.6	661.322	1085.07	1035.98	1169.96	783.13	-0.0557752	-0.776031	0.0459608	-0.247243	-0.296644	-0.364095	-0.012828	-0.243899
ENSG00000055732	MCOLN3	92.4358	45.5527	84.464	91.2402	62.3109	70.3362	65.8289	78.3235	70.1016	51.594	65.0721	80.6763	82.3553	86.5887	74.21	89.956	137.039	80.0437	-0.626731	0.359616	0.220225	0.380223	-0.189573	-0.157075	-0.734651	0.113393
ENSG00000055917	PUM2	2932.1	2695.2	1884.82	2988.12	2970.76	2907.23	2538.66	2846.97	2946.49	2312.8	2636.41	2528.78	2937.34	2552.2	2915.25	2907.26	3265.63	2464.05	-0.109252	-0.42964	0.0698105	0.0202381	-0.145046	-0.201216	-0.15285	0.0507139
ENSG00000055950	MRPL43	1545.57	1697.79	1828.13	1535.88	1628.33	1553.02	1582.02	1733.13	1496.61	1597.43	1603.14	1511.52	1457.78	2111.68	1452.11	1351.32	1323.78	1803.15	0.128576	0.2086	-0.174321	0.037361	0.142752	0.161635	0.139117	0.227878
ENSG00000056050	HPF1	573.5	490.641	734.721	544.59	496.655	483.913	523.446	514.567	495.162	419.697	510.718	535.987	489.399	516.285	460.302	499.206	534.172	531.1	0.0199185	0.489157	0.0818113	0.13727	0.149944	0.102562	-0.126293	-0.0408159
ENSG00000056097	ZFR	4680.43	4579	3502.36	4460.31	4027.3	4603.74	4476.36	4203.97	4142.67	4472.8	4749.28	4886.01	4684.79	5021.07	5100.43	5254.02	4928.74	3791.26	-0.00777491	-0.353998	0.0853943	0.106585	-0.102911	-0.104764	-0.0732346	0.405317
ENSG00000056277	ZNF280C	111.321	95.8505	77.5218	141.612	109.044	128.481	144.399	136.611	92.356	103.188	106.482	156.716	127.793	133.13	141.4	137.405	140.768	107.085	-0.422695	-0.897386	0.0518769	0.616669	-0.409178	0.189715	-0.139511	0.314076
ENSG00000056291	NPFFR2	64.6057	41.7567	32.3972	45.6201	34.8208	49.7043	49.9025	47.3584	31.1563	52.5862	54.2268	59.3481	34.0781	58.4474	64.1816	59.3116	42.8829	48.6752	-0.251364	-0.623246	-0.0539502	0.550148	-0.243154	0.000885682	-0.331559	0.263952
ENSG00000056558	TRAF1	52.6785	51.2468	39.3394	68.4301	46.7332	38.4505	52.0261	48.2691	42.2835	53.5784	58.1705	62.13	88.9816	119.06	39.1107	45.4723	50.3408	64.9003	0.414461	-0.403259	0.503532	0.694538	0.572727	0.450304	0.821779	0.875387
ENSG00000056586	RC3H2	1476.98	1426.37	1331.75	1932.2	1806.1	1436.73	1722.17	1850.62	1916.11	1283.9	1496.66	1747.99	2344.76	1371.35	1834.19	2068	2613.06	1623.59	-0.010446	-0.370898	0.0622368	0.0120651	-0.293397	-0.242542	-0.1563	-0.24359
ENSG00000056736	IL17RB	345.889	271.418	273.062	317.44	368.368	275.718	294.106	335.152	352.733	193.477	236.626	242.029	254.639	395.061	208.59	222.419	242.382	296.378	-0.0226757	-0.107111	-0.0783306	-0.152095	0.181937	0.121901	0.0711722	0.414638
ENSG00000056972	TRAF3IP2	355.828	421.363	242.979	356.407	352.79	394.821	320.65	364.295	338.268	508.994	470.294	365.361	369.179	352.849	423.197	458.677	388.743	401.3	0.0938648	-0.400171	-0.0315824	0.0753593	0.152232	-0.328153	-0.0744956	-0.185629
ENSG00000057019	DCBLD2	1696.64	1577.26	1380.35	2428.32	1753.87	1758.41	1561.84	2051.89	1822.64	1942.71	2193.72	2487.05	3331.13	2405	2496.06	2474.28	3256.3	2278	-0.156845	-0.178215	0.243003	0.413928	-0.186275	0.00742722	0.0327765	0.0782713
ENSG00000057252	SOAT1	8835.07	8536.39	6744.39	7515.91	7465.4	8498.49	7421.68	6690.28	7261.63	6072.21	6727.08	6631.22	5845.33	4999.42	7390.91	6669.59	6452.01	5301.27	0.0064191	-0.138056	0.167881	0.0496539	-0.135773	-0.00832488	-0.142464	-0.0845777
ENSG00000057294	PKP2	567.536	517.213	557.694	613.02	504.902	499.856	654.042	564.658	518.529	463.354	514.661	696.412	620.031	414.544	555.572	713.717	555.613	447.812	0.049246	-0.229909	0.118558	0.241509	-0.11035	-0.0354097	0.15826	-0.111368
ENSG00000057608	GDI2	3740.17	3883.37	3863.36	3913.82	3745.07	3668.74	3570.69	3734.94	3766.57	3433.98	3604.6	3261.36	4045.82	3807.74	3711.5	3816.7	3810.98	3927.55	0.0820251	0.113655	0.0674951	0.055328	-0.0421632	-0.226853	0.0862694	-0.0446935
ENSG00000057657	PRDM1	829.934	1071.44	502.156	669.095	785.301	1091.62	694.389	620.213	790.034	905.871	835.092	583.28	575.541	467.579	851.409	601.025	658.159	640.349	-0.0269203	-0.467608	0.109448	-0.239704	-0.0279167	-0.043235	-0.193519	-0.453648
ENSG00000057663	ATG5	1097.3	871.196	1415.06	1029.3	1038.21	881.547	930.098	928.953	985.873	782.839	985.941	1073.83	949.453	1185.18	1027.91	1102.21	913.592	973.504	-0.0170413	0.605409	0.147991	0.0621947	-0.0601381	-0.0376322	0.0555456	0.283852
ENSG00000057704	TMCC3	147.102	157.536	124.96	144.464	108.128	123.792	170.943	117.485	113.498	134.938	145.919	160.425	161.871	100.659	135.383	151.245	170.599	110.33	0.347771	-0.452042	0.298227	0.348042	0.108124	0.0850167	-0.0757697	-0.132349
ENSG00000057757	PITHD1	979.024	1011.65	1521.51	1088.23	1074.86	988.458	931.16	1071.94	1047.07	942.582	884.389	1090.52	1082.93	1055.3	963.727	1017.19	900.541	1154.14	0.0334579	0.708402	0.0217603	0.055621	-0.123943	0.100421	0.26607	-0.129168
ENSG00000057935	MTA3	668.917	703.22	581.992	662.442	741.317	751.191	599.892	691.25	745.525	651.87	676.356	687.139	667.362	668.898	692.961	718.659	647.905	732.291	-0.0952034	-0.0437046	-0.0614142	-0.170462	-0.0349913	-0.0647055	0.0426879	-0.130631
ENSG00000058056	USP13	1399.46	1471.92	1069.11	1363.85	1311.28	1402.04	1211.46	1310.55	1346.4	1083.47	1243.27	1103.5	1307.27	949.229	1287.64	1220.83	1292.08	1103.3	0.0701785	-0.180346	0.0575112	0.0185837	-0.0505911	-0.145773	0.0168637	-0.217002
ENSG00000058063	ATP11B	977.036	893.023	612.075	1125.3	1050.12	937.816	919.481	1028.22	1099.37	783.831	1048.06	998.717	1131.2	1024.99	1159.28	1164.49	1275.3	788.538	-0.0706081	-0.587111	0.130151	0.0336262	-0.145514	-0.221545	-0.17298	0.378364
ENSG00000058085	LAMC2	192.823	242.948	238.35	372.564	372.949	243.832	350.38	331.509	322.69	951.512	832.134	813.254	851.005	897.276	832.355	973.699	850.2	800.437	-0.0052425	-0.555834	0.168442	0.207341	-0.00038248	-0.259771	0.00136493	0.164765
ENSG00000058091	CDK14	882.613	750.671	609.761	769.839	845.779	762.445	748.538	781.413	872.375	853.285	993.829	954.206	938.093	878.876	1092.09	1063.66	916.389	870.745	-0.0224523	-0.295832	-0.0215287	-0.180392	-0.136022	-0.156659	0.0337713	0.0134089
ENSG00000058262	SEC61A1	10779.2	12652.3	9267.9	11456.3	11820.7	11811.8	11417.1	11553.6	10835.7	13094.9	11531.6	10411.9	11750.3	10459.9	11161.6	11239.6	11520.6	12012	0.0991674	-0.300877	-0.0121982	0.0803546	0.0470475	-0.110355	0.0284842	-0.199599
ENSG00000058272	PPP1R12A	2173.73	1650.34	2132.43	2269.6	1880.32	1970.35	2219.07	1963.55	1959.51	1737.33	2097.1	2907.13	2322.99	2003.45	2577.29	3004.13	2591.62	1811.8	-0.255693	-0.057459	0.208973	0.211948	-0.297462	-0.047355	-0.157872	0.145062
ENSG00000058335	RASGRF1	13.9151	5.69409	8.09929	12.3554	15.5777	6.56471	9.55581	10.9289	10.0145	22.8204	19.7188	24.1101	25.5585	10.8236	20.0567	23.7247	30.7638	12.9801	-0.205267	-0.238582	0.177004	0.303055	-0.0245141	0.0232535	-0.267429	-0.262116
ENSG00000058453	CROCC	446.276	439.394	599.347	390.622	434.344	538.307	424.702	406.189	529.656	519.908	412.123	329.196	326.581	372.332	380.075	304.466	289.926	536.509	-0.292913	0.49694	-0.0563783	-0.439283	0.116791	0.112665	0.171759	-0.527014
ENSG00000058600	POLR3E	2192.62	2362.1	1847.79	2036.75	2353.15	2250.76	2091.66	2043.7	2282.2	2385.23	2246.96	2005.78	1944.34	2428.81	1959.54	1883.14	1815.07	2324.51	0.0696571	-0.178843	-0.00491379	-0.164156	0.197456	0.0910189	0.0992609	0.0633251
ENSG00000058668	ATP2B4	2379.48	2827.12	1154.73	2146.05	2244.11	2762.81	2090.6	2018.2	2413.5	2785.08	2974.58	2175.48	2934.5	2006.69	3118.82	2614.65	2983.16	2451.07	0.033196	-0.856364	0.0886146	-0.169445	-0.068314	-0.265288	-0.023726	-0.288589
ENSG00000058673	ZC3H11A	2552.42	2288.07	1618.7	2313.32	2226.7	2436.45	2238.18	2100.16	2420.17	2177.86	2517.11	2561.24	2421.44	2019.68	2717.69	2640.36	2485.34	1882.11	-0.0906445	-0.467491	0.139464	-0.0651462	-0.110613	-0.0438904	-0.0375829	0.10178
ENSG00000058729	RIOK2	572.506	475.456	504.47	594.962	509.483	505.483	507.519	554.639	492.936	407.791	477.196	439.547	505.491	442.685	575.629	577.3	592.903	395.892	-0.0883494	-0.00869466	0.101247	0.271396	-0.270558	-0.393305	-0.230109	0.161175
ENSG00000058799	YIPF1	392.604	420.414	522.983	391.572	381.196	380.753	409.838	375.224	370.537	477.244	441.702	395.963	415.563	484.897	397.124	447.803	374.759	482.425	0.142952	0.35171	0.061527	0.0796622	0.153484	-0.177499	0.149103	0.00737293
ENSG00000058804	NDC1	3167.67	2908.73	2598.71	2759.07	3013.83	2816.26	2637.4	2569.19	2857.47	2524.14	2715.28	2649.33	2620.22	2874.75	2980.43	3000.18	2648.49	2719.32	0.0466079	-0.0213194	0.102865	-0.0505606	-0.13442	-0.179419	-0.0154772	0.0801884
ENSG00000059122	FLYWCH1	1284.16	1463.38	1209.11	1213.68	1306.7	1453.62	1300.65	1298.71	1424.29	2112.38	1828.92	1328.84	1383	1512.06	1471.16	1369.11	1269.71	1573.83	0.00965986	-0.105291	-0.0976884	-0.230845	0.314036	-0.0430711	0.123307	-0.0577692
ENSG00000059145	UNKL	583.439	546.633	945.303	816.41	852.194	524.239	833.479	827.861	844.557	688.581	662.553	799.344	846.272	1059.63	600.7	640.566	770.028	971.341	0.0603458	0.181631	-0.0200951	-0.0489017	0.141391	0.31947	0.136211	0.125511
ENSG00000059377	TBXAS1	10.9333	18.0313	17.3556	13.3059	10.996	10.316	13.8028	10.0181	13.3527	7.93753	6.90159	20.4009	10.4127	8.65887	12.034	6.91969	10.2546	18.3884	0.805621	0.330439	0.40945	-0.00506756	-0.802122	1.55985	0.0220776	-1.08654
ENSG00000059378	PARP12	518.833	549.48	594.719	781.244	728.488	497.043	603.077	732.233	668.747	581.424	601.424	586.062	828.286	890.782	537.521	587.185	744.857	805.845	0.144696	-0.0201347	0.0934699	0.224313	0.162062	-0.00276209	0.153165	0.14457
ENSG00000059573	ALDH18A1	3656.68	4173.77	3432.94	3872.96	4522.12	3663.11	3514.41	3831.47	4459.8	3624.48	3268.4	3094.44	3789.29	3191.88	3221.11	3118.8	3524.79	3953.51	0.188281	-0.0338385	0.0155353	-0.203542	0.0210228	-0.011312	0.104391	-0.308728
ENSG00000059588	TARBP1	1686.7	1643.69	1454.4	1322.98	1367.17	1599.91	1519.37	1374.3	1423.17	1353.35	1361.58	1544.9	1285.5	1375.68	1571.45	1554.95	1378.78	1070.85	0.0389466	-0.0630512	-0.0549066	-0.105317	-0.206806	-0.00935399	-0.101061	0.361382
ENSG00000059691	GATB	974.055	1057.2	1043.65	809.757	868.688	959.386	936.469	873.398	812.288	1067.6	1089.47	964.406	799.888	1344.29	872.469	846.179	716.89	875.072	0.140068	0.156337	-0.10915	-0.00450301	0.320445	0.188677	0.158045	0.619371
ENSG00000059728	MXD1	184.872	177.466	79.8358	146.364	196.096	189.439	109.361	160.29	191.388	157.758	175.498	189.172	147.672	175.342	213.604	173.981	151.955	184.966	-0.0941917	-0.453988	-0.131118	-0.386938	-0.28349	0.12077	-0.0412483	-0.0770846
ENSG00000059758	CDK17	703.705	563.715	669.927	581.656	475.579	578.633	610.51	555.55	532.994	498.08	567.902	700.122	626.658	469.744	649.839	736.453	652.566	481.344	-0.0376822	0.133989	0.0662494	0.126046	-0.194439	-0.0729875	-0.0584461	-0.0351924
ENSG00000059769	DNAJC25	265.38	204.987	321.657	286.076	371.117	240.081	232.525	291.436	322.69	174.626	233.668	245.738	252.746	324.708	202.573	254.052	300.18	297.46	-0.227987	0.468142	-0.0267814	-0.173749	0.206018	-0.0479997	-0.248143	0.126449
ENSG00000059804	SLC2A3	37.7695	39.8586	18.5127	36.1159	108.128	31.8858	36.0997	43.7154	112.385	43.6564	41.4095	47.293	32.1848	72.5181	37.105	69.1969	30.7638	70.3086	0.32198	-0.963475	-0.275508	-1.63774	0.15835	-0.549081	0.0651464	0.0446393
ENSG00000059915	PSD	37.7695	34.1645	67.1084	31.3638	27.4901	35.637	41.4085	27.3221	36.7199	40.6799	30.5642	38.0199	26.5052	31.3884	31.088	30.6443	15.848	29.2051	-0.0608772	0.696567	0.199031	-0.22746	-0.0245141	0.311132	0.74197	0.104011
ENSG00000060069	CTDP1	676.869	744.028	775.218	650.086	744.066	679.917	681.647	646.624	794.484	878.09	750.301	615.736	612.458	594.215	639.81	637.6	528.578	786.375	0.129998	0.185576	0.00770433	-0.289388	0.229826	-0.0503396	0.212495	-0.404231
ENSG00000060138	YBX3	5336.43	4895.02	6029.34	4888	5006.87	4624.37	4669.6	4951.68	5040.64	4778.4	4666.46	4569.8	4628.94	4099.98	4519.79	4543.27	4237.02	5015.71	0.0820568	0.3687	-0.0186736	-0.0443609	0.0460733	0.00839974	0.127632	-0.290837
ENSG00000060140	STYK1	8.9454	5.69409	18.5127	14.2563	12.8287	10.316	10.6176	20.0362	11.1272	11.9063	11.8313	17.619	17.039	17.3177	13.0369	22.7361	21.4415	24.8784	-0.857344	0.80206	-0.491014	0.357503	-0.139991	-0.367858	-0.331559	-0.522644
ENSG00000060237	WNK1	8796.31	10270.2	3817.08	9041.33	7938.23	10308.5	8847.61	8539.08	8773.82	9896.12	9377.29	6914.05	9715.09	5119.56	9914.05	8654.56	10592.1	6507.33	-0.00536145	-1.21282	0.0824548	0.0433296	-0.080304	-0.323929	-0.124687	-0.346046
ENSG00000060339	CCAR1	3845.53	2702.79	4287.99	2902.58	2875.47	3050.72	2959.11	2915.27	2837.44	2428.89	2969.66	3405.09	2682.7	2776.25	3756.63	3519.16	3192.91	2491.09	-0.174696	0.535138	-0.00629558	0.0327428	-0.339143	-0.0475349	-0.251187	0.156362
ENSG00000060491	OGFR	700.723	755.416	863.153	922.856	987.811	703.362	657.227	1062.83	1039.28	845.347	710.864	493.331	791.368	962.217	582.649	471.528	646.04	1124.94	0.103003	0.393224	-0.203734	-0.171411	0.286947	0.0652133	0.292725	-0.22541
ENSG00000060558	GNA15	0.993933	0.949015	2.31408	1.90084	0.916337	2.81345	3.18527	3.64295	1.11272	6.94534	2.95782	4.63657	5.67968	2.16472	7.01986	7.90822	2.79671	2.16334	-1.56784	-0.460975	-0.938473	0.77254	-1.24691	-0.770296	1.02208	0.000917908
ENSG00000060566	CREB3L3	3.97573	7.59212	3.47112	8.55377	9.16337	8.44035	6.37054	0.910738	2.22545	8.92973	4.92971	4.63657	2.83984	5.4118	7.01986	5.93116	2.79671	4.32668	-0.1528	-0.876012	3.23145	1.94247	-0.509941	-0.355258	0.0220776	0.322846
ENSG00000060642	PIGV	266.374	290.399	236.036	223.348	239.164	277.594	274.995	219.488	248.137	245.071	208.034	234.61	242.333	264.096	228.647	203.637	210.686	200.109	0.0650598	-0.220395	0.0251546	-0.151843	-0.136305	0.204269	0.201899	0.400274
ENSG00000060656	PTPRU	44.727	36.0626	35.8683	55.1243	51.3149	53.4555	40.3467	49.1798	55.6362	24.8048	23.6626	25.9648	24.6119	24.8943	28.0794	24.7132	30.7638	24.8784	-0.567837	-0.169743	0.164621	-0.0133352	-0.246907	0.071275	-0.321877	0.000917908
ENSG00000060688	SNRNP40	1505.81	1619.02	2068.79	1629.97	1744.71	1543.65	1499.2	1629.31	1696.9	1514.08	1681.03	1701.62	1497.54	2677.76	1399.96	1395.8	1347.08	2049.77	0.0687786	0.464594	0.000582222	-0.0580606	0.263959	0.285816	0.152758	0.385566
ENSG00000060749	QSER1	2756.18	2476.93	1519.2	3270.39	2760.92	2715.92	2379.4	3100.15	3007.69	2121.31	2464.85	2030.82	3358.58	1964.48	3114.81	2668.04	3827.77	2035.7	-0.132886	-0.647288	0.0771239	0.120806	-0.337644	-0.393718	-0.18865	-0.0513792
ENSG00000060762	MPC1	415.464	431.802	594.719	381.118	412.352	378.878	371.615	380.688	366.086	346.275	311.557	375.562	322.795	396.144	344.976	375.64	300.18	374.258	0.188637	0.678401	0.00162633	0.0580547	-0.146998	-0.000301233	0.104789	0.0819895
ENSG00000060971	ACAA1	360.798	443.19	562.322	441.945	491.157	399.51	493.717	500.906	445.089	509.987	441.702	484.058	440.175	678.639	369.044	400.354	415.778	479.18	0.149694	0.187713	-0.180674	-0.0102293	0.259279	0.273904	0.0822646	0.502077
ENSG00000060982	BCAT1	5054.15	4287.65	4156.09	4767.3	4453.4	4796.93	4817.19	4513.62	4311.8	4234.67	4900.13	5172.55	5450.6	3354.23	6277.76	6331.52	5869.36	3771.79	-0.161925	-0.212963	0.0788882	0.144881	-0.357431	-0.291674	-0.10679	-0.169266
ENSG00000061273	HDAC7	2828.73	3030.2	3016.41	3032.79	3364.79	3166.07	3208.63	3377.02	3270.29	3872.52	3627.28	3276.2	3726.81	3354.23	3275.27	3235.45	3469.79	3501.37	-0.063277	-0.0891253	-0.155106	-0.108777	0.147275	0.0180564	0.103096	-0.0619367
ENSG00000061455	PRDM6	55.6603	61.686	45.1246	65.5789	77.8887	73.1497	67.9524	83.7879	84.567	90.2894	99.5801	90.8767	118.327	75.7652	84.2383	106.761	100.682	102.759	-0.245909	-0.59061	-0.35351	-0.366863	0.24138	-0.232401	0.232974	-0.439655
ENSG00000061656	SPAG4	60.6299	43.6547	72.8936	48.4713	193.347	58.1446	59.4583	55.555	245.912	46.633	48.3111	41.7291	40.7043	159.107	44.1248	35.587	32.6283	107.085	-0.413509	0.293913	-0.196785	-2.34294	0.130764	0.229704	0.319059	0.571234
ENSG00000061676	NCKAP1	3709.36	3117.51	2772.27	3565.97	3423.44	3502.74	3176.77	3276.84	3408.27	2818.82	3578.97	3711.11	3624.58	4004.73	3955.19	4087.56	3933.11	2959.45	-0.16809	-0.196494	0.121992	0.0652545	-0.144204	-0.13939	-0.117856	0.436375
ENSG00000061794	MRPS35	2928.13	2733.16	3290.63	2761.92	2731.6	2658.71	2654.39	2701.25	2539.23	2304.86	2328.79	2611.31	2653.36	3021.95	2721.7	2683.85	2432.21	2673.89	0.0398454	0.309981	0.0320431	0.121276	-0.224926	-0.0395286	0.125552	0.176538
ENSG00000061936	SFSWAP	1337.83	1384.61	1294.73	1278.31	1210.48	1238.86	1371.79	1214.01	1316.35	1568.66	1413.84	1263.93	1300.65	1052.05	1269.59	1333.52	1226.82	1320.72	0.160475	-0.0834082	0.0744564	-0.0423039	0.155253	-0.0773285	0.0843002	-0.328117
ENSG00000061938	TNK2	750.42	755.416	850.425	714.715	938.329	788.704	787.823	757.734	935.8	1027.91	780.866	648.192	802.728	776.052	782.213	662.313	682.397	984.321	-0.0622121	0.110313	-0.0843238	-0.388833	-0.00248784	-0.0310924	0.234298	-0.342976
ENSG00000061987	MON2	1109.23	1158.75	672.241	1184.22	1159.17	1219.16	1107.41	1114.74	1188.39	1076.53	1241.3	1153.58	1290.23	1351.87	1361.85	1342.42	1395.56	948.625	-0.0733231	-0.720141	0.0872275	-0.00506756	-0.133719	-0.218721	-0.113211	0.511043
ENSG00000062194	GPBP1	1706.58	1371.33	1474.07	1655.63	1489.96	1502.38	1470.53	1587.42	1537.78	1079.5	1503.56	1501.32	1458.73	1474.17	1678.75	1679.51	1639.8	1198.49	-0.131679	0.00346712	0.0606991	0.106527	-0.159004	-0.161807	-0.168811	0.298687
ENSG00000062282	DGAT2	185.866	209.732	182.813	175.827	198.845	204.444	191.116	165.754	232.559	216.298	211.977	174.335	178.91	246.778	183.519	203.637	160.345	266.091	0.0368435	-0.0640845	0.0851139	-0.403438	0.207979	-0.224135	0.158055	-0.108707
ENSG00000062370	ZNF112	93.4297	73.0741	99.5055	147.315	113.626	108.787	126.349	137.521	123.512	65.4847	96.6222	134.46	106.021	122.307	100.284	136.417	165.006	81.1253	-0.574069	-0.344565	0.0992467	0.254249	-0.0536605	-0.0208391	-0.638173	0.592278
ENSG00000062485	CS	3502.62	3758.1	2227.3	3404.4	3349.21	3574.96	3161.91	3146.6	3218	2848.58	2738.94	2416.58	2947.75	2166.88	2857.08	2950.75	2865.7	2856.69	0.0720776	-0.505497	0.113607	0.0812378	-0.0609232	-0.288118	0.0407294	-0.398724
ENSG00000062524	LTK	10.9333	24.6744	11.5704	9.50419	12.8287	20.632	19.1116	8.19664	8.90179	20.836	15.7751	13.9097	16.0924	9.74123	8.0227	4.94264	6.52566	3.24501	0.258133	-0.724009	0.21353	0.0944681	0.975486	1.49274	1.30219	1.58588
ENSG00000062582	MRPS24	91.4419	93.0035	172.399	97.8931	74.2233	89.0926	115.731	79.2342	80.1161	179.587	152.821	146.516	141.045	219.719	138.392	116.646	97.8849	191.456	0.0619795	0.574972	0.305084	0.289116	0.143086	0.328914	0.527001	0.198648
ENSG00000062598	ELMO2	594.372	677.597	423.477	589.26	631.356	625.523	519.199	543.711	648.718	652.862	639.876	550.824	629.498	574.733	628.779	547.644	569.597	537.59	0.115363	-0.294003	0.116064	-0.138688	0.0252389	0.00835323	0.14426	0.0963839
ENSG00000062650	WAPL	2500.74	2437.07	1560.85	2850.31	2571.24	2513.35	2043.88	2555.53	2650.51	2110.39	2443.16	2088.31	2780.2	2306.51	2671.56	2403.11	2957.99	2292.06	-0.0444625	-0.38898	0.157494	0.104848	-0.128932	-0.202567	-0.0894266	0.00906491
ENSG00000062716	VMP1	5080.99	4408.17	4836.43	4276.88	3674.51	4192.98	4811.88	3992.68	3630.82	4534.32	4455.47	6428.14	4811.63	7377.36	4981.09	5875.81	4803.82	4427.28	0.0722064	0.0073429	0.0992042	0.236266	-0.160885	0.129614	0.00234528	0.736685
ENSG00000062725	APPBP2	708.674	697.526	525.297	712.814	707.412	745.564	589.275	715.84	744.412	593.331	718.751	664.884	661.682	744.663	697.975	692.958	760.705	637.104	-0.0960853	-0.165808	-0.00611168	-0.0625756	0.0423174	-0.059665	-0.201199	0.225059
ENSG00000062822	POLD1	2766.12	3180.15	2552.43	2581.34	2797.58	2884.72	2857.19	2690.32	2891.97	3024.2	2671.9	2389.69	2216.02	2794.65	2172.15	2096.67	1939.05	2478.11	0.140661	-0.162722	-0.0596593	-0.163933	0.298745	0.188724	0.192619	0.173429
ENSG00000063015	SEZ6	1.98787	4.74507	12.7275	2.85126	1.83267	2.81345	2.12351	2.73221	2.22545	6.94534	4.92971	2.78194	4.73306	3.24708	6.01702	2.96558	1.86447	2.16334	0.754091	2.58342	0.061527	0.357503	-0.287549	-0.0922237	1.34401	0.58588
ENSG00000063046	EIF4B	9743.53	9603.08	9269.06	7965.46	8574.17	9249.68	8131.99	7922.51	8965.21	7919.67	8018.66	8087.1	7327.73	7088.37	7926.43	7925.02	7023.47	7877.81	0.0540936	0.188814	0.00779986	-0.17058	0.0166905	0.0292074	0.0611816	-0.15234
ENSG00000063127	SLC6A16	22.8605	37.0116	18.5127	22.81	16.4941	32.8236	36.0997	21.8577	25.5926	45.6408	36.4798	35.2379	27.4518	21.6472	51.1447	30.6443	34.4928	24.8784	0.173245	-0.963475	0.061527	-0.166059	-0.487486	0.201507	-0.329395	-0.200716
ENSG00000063169	GLTSCR1	242.52	245.795	226.78	254.712	299.642	283.221	199.61	250.453	376.1	313.533	268.176	157.643	220.561	148.283	252.715	171.015	189.244	305.031	-0.204471	0.184109	0.0243284	-0.56225	0.0856688	-0.117461	0.220928	-1.0406
ENSG00000063176	SPHK2	328.992	357.779	253.392	237.605	355.539	392.945	247.389	293.258	340.493	403.822	360.855	239.247	230.974	258.684	300.851	262.948	212.55	328.828	-0.13526	0.0345887	-0.303606	-0.519064	0.262367	-0.136279	0.119925	-0.346143
ENSG00000063177	RPL18	10510.8	11323.6	19156	10341.5	10924.6	11082.2	11492.4	11885.1	9830.91	10080.7	9565.6	8923.54	8891.53	8577.7	9481.83	8399.52	7728.24	12295.4	0.0310974	0.737108	-0.200712	0.0730491	0.0126906	0.0873094	0.202292	-0.519451
ENSG00000063180	CA11	122.254	113.882	128.432	95.0419	73.307	104.098	105.114	79.2342	68.9888	92.2738	75.9175	94.586	68.1561	75.7652	81.2298	74.1395	68.0533	75.717	0.1296	0.289047	0.26244	0.4622	-0.0975776	0.351383	0.00217808	0.000917908
ENSG00000063241	ISOC2	361.792	388.147	619.017	358.308	429.762	390.132	430.011	381.599	351.621	559.596	468.322	388.544	348.354	537.933	369.044	301.501	291.79	498.65	-0.00735738	0.525605	-0.0908587	0.02718	0.343708	0.365917	0.255621	0.109397
ENSG00000063244	U2AF2	6432.74	7364.36	6198.27	6287.02	7391.18	7078.64	6800.55	6575.53	7532.02	8231.22	7063.28	6223.2	6076.31	8428.33	6281.77	5707.76	5430.28	7769.64	0.0570875	-0.133785	-0.0647306	-0.260662	0.169167	0.124733	0.162168	0.117399
ENSG00000063245	EPN1	3772.97	3820.73	3825.18	3461.42	4231.64	3964.15	3924.25	3775.92	4427.53	4696.04	3889.54	2801.41	3067.97	3130.18	3091.75	3019.95	2541.28	4345.07	-0.0531616	-0.0368902	-0.125462	-0.355135	0.331176	-0.10837	0.271731	-0.473133
ENSG00000063322	MED29	1242.42	1358.04	1133.9	1189.92	1184.82	1239.79	1233.76	1204.91	1182.82	1409.9	1350.74	1153.58	1187.05	1149.47	1227.47	1139.77	1178.35	1196.33	0.131427	-0.121769	-0.0180515	0.00863299	0.138058	0.0173703	0.0106185	-0.0576497
ENSG00000063438	AHRR	2661.75	3402.22	2629.95	4779.66	4423.16	3352.69	4281	5052.77	4400.82	3803.07	3779.11	3026.75	4333.59	3519.83	3417.67	3000.18	4289.22	3616.03	0.0211552	-0.70291	-0.0801692	0.119134	0.145035	0.0127208	0.0148476	-0.0388982
ENSG00000063587	ZNF275	329.986	396.688	245.293	413.432	357.371	374.189	411.961	387.064	377.213	394.892	345.079	389.472	495.078	268.425	402.138	442.86	464.254	353.706	0.0842395	-0.748005	0.0950796	0.13227	-0.220761	-0.185333	0.0927428	-0.398033
ENSG00000063601	MTMR1	1259.31	1303.95	868.938	1298.27	1397.41	1250.11	1192.35	1259.55	1378.66	1209.48	1265.95	1278.77	1315.79	1376.76	1147.25	1301.89	1303.27	1233.1	0.0608305	-0.456485	0.0436834	-0.0866787	0.142044	-0.0258566	0.0137982	0.158983
ENSG00000063660	GPC1	2459.98	2816.68	2588.3	2436.87	3123.79	2653.08	2771.18	2613.82	2800.72	3778.27	3302.9	2568.66	2636.32	2925.62	2814.96	2576.1	2363.22	3405.1	0.0863242	-0.0984967	-0.101127	-0.200769	0.230618	-0.00417483	0.157769	-0.218956
ENSG00000063761	ADCK1	294.204	335.002	248.764	267.068	317.053	332.925	323.836	302.365	288.195	292.697	258.317	218.846	231.92	220.801	241.684	260.971	225.601	270.418	0.00897447	-0.380485	-0.179086	-0.109842	0.0960195	-0.253975	0.0398523	-0.292441
ENSG00000063854	HAGH	667.923	729.792	1235.72	620.623	731.237	718.367	764.464	727.68	755.539	771.925	700.018	735.36	654.109	970.876	579.64	602.013	580.784	875.072	0.0227645	0.692831	-0.229585	-0.283789	0.272235	0.288655	0.171531	0.149886
ENSG00000063978	RNF4	2228.4	2315.6	1988.95	2703.94	2500.68	2158.85	2349.67	2573.75	2394.58	2498.34	2430.35	2370.21	2794.4	2544.63	2215.27	2563.25	2912.31	2390.49	0.101119	-0.240446	0.0711942	0.175291	0.13368	-0.112958	-0.0596241	0.0901461
ENSG00000064012	CASP8	536.724	539.04	557.694	568.35	505.818	510.172	554.237	529.139	471.795	493.119	557.057	650.047	464.787	545.509	540.529	628.703	518.324	446.73	0.0794096	0.00897116	0.103134	0.268621	0.0434515	0.048164	-0.157284	0.2882
ENSG00000064042	LIMCH1	8374.88	8485.14	6547.7	9356.87	8952.61	8581.02	8120.31	8805.93	9280.11	8914.84	9715.47	9546.69	10289.7	8494.36	9998.29	9847.71	10581.8	9399.72	-0.0162102	-0.310548	0.0875515	0.0118838	-0.0413982	-0.0447872	-0.0403898	-0.146113
ENSG00000064102	INTS13	2218.46	1842.04	2374.25	2049.1	2589.57	1959.1	1947.26	2102.89	2567.05	1653.98	2030.05	2005.78	1950.97	2179.87	2147.08	2198.48	1969.82	2187.14	-0.0888871	0.286025	-0.037384	-0.325121	-0.0808551	-0.132347	-0.0138706	-0.00480141
ENSG00000064115	TM7SF3	3130.89	3288.34	3081.2	3112.62	3052.32	3152	2995.21	2967.18	2944.27	3475.65	3464.6	3239.11	3385.09	3793.67	3175.99	3168.23	3255.37	3308.83	0.0610901	0.0408336	0.0690353	0.0802219	0.125483	0.0319186	0.0563708	0.197272
ENSG00000064195	DLX3	29.818	24.6744	57.8521	48.4713	83.3867	40.3261	69.0142	51.0013	72.327	105.172	99.5801	149.297	133.472	227.295	87.2469	131.474	139.836	363.441	-0.7087	-0.254524	-0.0734025	-0.577402	0.190754	0.183411	-0.0671897	-0.677154
ENSG00000064199	SPA17	60.6299	71.1761	70.5795	79.8352	51.3149	48.7664	82.817	81.9664	56.7489	72.43	64.0862	48.2203	48.2773	69.271	76.2156	75.1281	75.5112	49.7569	0.545504	-0.230677	-0.0380086	0.492432	-0.250074	-0.639712	-0.645347	0.477356
ENSG00000064205	WISP2	8219.83	8469.96	13407.8	9351.17	11060.2	8796.72	10186.5	10111.9	11188.4	13736.9	12894.1	11520	10577.5	20175.2	9901.01	9413.75	9324.23	14383	-0.0546104	0.396415	-0.112839	-0.258789	0.381067	0.291302	0.181935	0.488219
ENSG00000064225	ST3GAL6	71.5632	46.5017	38.1824	58.926	63.2273	43.1396	45.6555	60.1087	68.9888	35.7189	46.3392	38.0199	42.5976	57.365	51.1447	33.6099	45.6796	41.1035	0.108273	-0.257883	-0.0286708	-0.22746	-0.142351	0.177865	-0.100779	0.480911
ENSG00000064270	ATP2C2	10.9333	9.49015	24.2979	15.2067	15.5777	14.0672	12.7411	16.3933	10.0145	7.93753	20.7048	17.619	15.1458	6.49416	10.0284	19.7705	28.8993	10.8167	-0.567837	0.931343	-0.108398	0.602615	1.04588	-0.166224	-0.932119	-0.736048
ENSG00000064309	CDON	230.593	302.736	89.0922	229.051	287.73	290.723	200.672	220.399	313.788	246.064	274.092	163.207	237.6	200.236	286.812	212.533	287.129	245.539	0.0584135	-1.17147	0.0555531	-0.454122	-0.0654444	-0.380985	-0.273165	-0.294249
ENSG00000064313	TAF2	1291.12	1258.39	946.46	1369.55	1407.49	1392.66	1402.58	1309.64	1458.78	1096.37	1356.66	1378.92	1486.18	1242.55	1622.59	1508.49	1512.09	1208.23	-0.146257	-0.56747	0.0645337	-0.0910573	-0.258245	-0.129574	-0.0249316	0.0404114
ENSG00000064393	HIPK2	696.747	793.376	341.327	754.632	791.715	829.967	669.968	780.502	815.626	790.777	740.442	561.025	935.253	359.343	880.491	693.946	898.676	638.186	-0.0650492	-0.972937	-0.0486292	-0.112134	-0.249922	-0.30676	0.0575555	-0.828614
ENSG00000064419	TNPO3	1967.99	2204.56	1194.07	2028.19	2201.96	2125.09	1819.85	1902.53	2226.56	2116.34	2094.14	1557.89	2198.03	1501.23	2128.02	2053.17	2160.93	1940.52	0.0529666	-0.607936	0.0922747	-0.134621	-0.023155	-0.398264	0.024565	-0.370294
ENSG00000064490	RFXANK	1220.55	1349.5	2169.45	1116.74	1281.96	1211.66	1227.39	1241.34	1087.13	1168.8	1107.21	1020.97	1028.97	1197.09	921.608	897.583	884.693	1365.07	0.155441	0.821737	-0.152598	0.0387703	0.264707	0.185827	0.21795	-0.189443
ENSG00000064545	TMEM161A	1199.68	1275.48	1637.21	1065.42	1416.66	1255.74	1146.7	1175.76	1259.6	1076.53	1005.66	877.238	862.364	1304.24	863.443	852.111	772.824	1242.84	0.0225025	0.513759	-0.142176	-0.241548	0.21997	0.0419286	0.158157	0.0695723
ENSG00000064547	LPAR2	78.5207	87.3094	72.8936	72.2318	77.8887	89.0926	81.7552	79.2342	77.8906	111.125	103.524	74.1851	99.3943	106.071	99.2809	77.1051	97.8849	113.575	-0.0291683	-0.165519	-0.133489	-0.108815	0.0603748	-0.0556978	0.0220776	-0.0986178
ENSG00000064601	CTSA	1630.05	1819.26	1563.16	1646.12	1751.12	1688.07	1646.78	1702.17	1702.47	1708.55	1543	1393.75	1376.37	1296.67	1349.82	1302.88	1330.3	1619.26	0.107979	-0.0751832	-0.0483006	-0.0485527	0.19297	0.0972709	0.0491196	-0.320528
ENSG00000064607	SUGP2	2366.56	2693.3	1260.02	2187.86	2588.65	2641.83	2232.87	2164.82	2680.55	2767.22	2648.24	2302.52	2344.76	3137.76	2515.12	2152.02	2418.22	2359.12	0.0278403	-0.825457	0.015273	-0.293007	0.0744078	0.0975191	-0.044507	0.411483
ENSG00000064651	SLC12A2	1036.67	892.074	948.774	1047.36	875.102	982.832	1008.67	998.169	863.473	810.621	920.869	1139.67	1199.36	704.616	1068.02	1294.97	1480.39	767.986	-0.139781	-0.0883158	0.0694035	0.278536	-0.213873	-0.184306	-0.303717	-0.124244
ENSG00000064652	SNX24	280.289	273.316	322.815	319.341	273.068	293.537	264.377	324.223	287.083	304.603	354.939	340.324	412.723	321.461	384.087	404.308	386.878	356.951	-0.102969	0.288107	-0.021889	0.15363	-0.113862	-0.248545	0.0932944	-0.151085
ENSG00000064666	CNN2	3210.4	3789.42	2727.15	4833.83	5751.85	3632.16	4072.9	4784.11	5289.89	4539.28	4101.52	4123.76	4891.15	3833.72	4189.85	4582.81	4462.62	5336.96	0.0611469	-0.578663	0.0149169	-0.13007	-0.0307431	-0.152272	0.132283	-0.477276
ENSG00000064687	ABCA7	806.08	901.564	990.427	657.69	861.357	851.537	784.638	688.518	874.601	1001.12	911.01	667.666	657.896	802.028	707	620.795	616.209	784.211	0.0823605	0.336024	-0.0660872	-0.411217	0.365755	0.105009	0.0944403	0.0324105
ENSG00000064703	DDX20	1186.76	1130.28	1374.57	1391.41	1163.75	1028.78	1300.65	1252.26	1061.54	1074.54	1100.31	1353.88	1323.36	1173.28	1218.45	1299.91	1383.44	1069.77	0.135735	0.0797409	0.152011	0.390394	-0.147133	0.0586818	-0.0640491	0.13324
ENSG00000064726	BTBD1	3028.51	2587.01	3496.58	2950.1	2838.81	2720.61	2714.91	2918.92	2821.87	2387.21	2594.01	2771.74	2894.74	2892.06	3019.54	3185.03	2904.85	2750.69	-0.0726394	0.365039	0.0153312	0.0641138	-0.219146	-0.200517	-0.00502918	0.0723065
ENSG00000064763	FAR2	56.6542	51.2468	27.769	57.0251	40.3188	50.6421	59.4583	51.0013	63.4252	29.7658	49.2971	57.4934	47.3306	23.8119	69.1958	66.2313	37.2895	27.0418	0.0171253	-1.0984	0.161063	-0.153459	-0.489182	-0.204117	0.344006	-0.183507
ENSG00000064932	SBNO2	2283.06	2493.06	2222.68	2365.59	2705.94	2539.61	2369.84	2483.58	2906.43	3460.76	2763.59	2316.43	2741.39	2507.83	2497.07	2283.5	2316.61	3139.01	-0.0266862	-0.0924917	-0.0702214	-0.297049	0.146312	0.0206569	0.242893	-0.323872
ENSG00000064933	PMS1	372.725	266.673	255.706	301.283	306.973	311.355	284.551	274.132	387.228	168.673	224.795	200.3	204.468	307.39	299.848	250.097	258.23	175.231	-0.223488	-0.154199	0.136246	-0.362064	-0.415626	-0.32033	-0.336777	0.810815
ENSG00000064961	HMG20B	6981.39	7184.99	10556.8	7344.83	8260.78	7203.37	8199.94	7869.69	8493.42	8884.08	8221.76	7971.19	6968.96	10850.7	6735.06	6412.58	6421.25	9135.79	-0.00368497	0.364493	-0.0995762	-0.209615	0.287758	0.31389	0.11809	0.24818
ENSG00000064995	TAF11	1022.76	1014.5	1461.34	1048.31	965.819	952.821	984.248	1013.65	874.601	1073.55	1093.41	1198.09	1100.91	1424.38	1012.87	1030.05	976.984	1129.26	0.0904868	0.570201	0.0485062	0.261372	0.11039	0.218027	0.17229	0.334956
ENSG00000064999	ANKS1A	1507.8	1736.7	809.929	1563.44	1545.86	1580.22	1367.54	1530.04	1582.29	1640.09	1637.65	1164.71	1451.16	1116.99	1462.14	1211.93	1364.79	1391.03	0.13622	-0.755718	0.0311534	-0.0172939	0.163547	-0.0573462	0.0885198	-0.31653
ENSG00000065000	AP3D1	4485.62	5356.24	4101.71	4165.68	5046.27	4868.2	4517.77	4445.31	4870.39	5082.01	4611.25	3733.36	4348.74	3155.08	4329.25	4070.76	3948.96	4626.31	0.137831	-0.139386	-0.093731	-0.225484	0.0910402	-0.12482	0.139126	-0.552185
ENSG00000065029	ZNF76	1458.1	1640.85	1236.88	1379.06	1462.47	1581.16	1622.36	1473.57	1448.77	1494.24	1432.57	1249.09	1237.22	1479.59	1258.56	1161.52	1246.4	1240.68	0.0534586	-0.391395	-0.0956371	-0.0711419	0.186833	0.104865	-0.0106627	0.254066
ENSG00000065054	SLC9A3R2	3036.47	3243.73	4106.34	2642.16	3631.44	3196.08	3056.8	2993.6	3682	3130.36	2861.2	2255.23	2361.8	2535.97	2461.97	2154	2030.41	3457.02	0.0213524	0.425833	-0.18016	-0.47877	0.21681	0.0662533	0.218114	-0.446993
ENSG00000065057	NTHL1	793.159	789.58	1641.84	594.012	766.974	751.191	706.068	671.214	627.576	676.675	564.944	597.19	423.136	769.558	469.328	427.044	357.979	692.269	0.0719066	1.21744	-0.176281	-0.079299	0.267512	0.483806	0.241246	0.152696
ENSG00000065060	UHRF1BP1	2140.93	2823.32	1071.42	2085.22	1965.54	2506.78	2079.98	1965.37	2034.06	2095.51	2151.32	1645.05	2175.32	1272.85	2156.1	1902.91	2146.01	1425.64	0.171555	-0.957045	0.0853957	0.0358375	-0.0031997	-0.210076	0.0195686	-0.163544
ENSG00000065135	GNAI3	3308.8	2912.53	3170.29	3306.51	3432.6	3128.56	3158.72	3277.75	3486.16	2789.05	3267.41	3349.46	3546.96	3895.41	3587.15	3835.49	3663.69	3074.11	-0.103225	0.00527405	0.0126036	-0.0763321	-0.134691	-0.195482	-0.0467157	0.341607
ENSG00000065150	IPO5	11133	11452.7	9011.04	11075.2	11108.8	11290.4	10354.2	10494.4	11151.7	10181.9	10645.2	10525	11401	11312.8	11281.9	11503.5	11153.3	10380.8	0.0205963	-0.200457	0.0777121	-0.009929	-0.0838086	-0.128251	0.0316924	0.124042
ENSG00000065154	OAT	332.968	317.92	426.948	360.209	349.124	331.049	339.762	357.92	336.042	361.158	364.798	403.381	381.485	461.085	371.05	395.411	361.708	381.83	-0.0583818	0.329537	0.00919557	0.100189	-0.0245141	0.0287917	0.0768008	0.272103
ENSG00000065183	WDR3	2012.71	2155.21	1400.02	2037.7	1982.04	2141.97	1860.2	1923.48	1968.41	1698.63	1901.88	1609.82	1842.11	1672.25	1821.15	1785.28	1802.95	1825.86	0.00889037	-0.410008	0.0832221	0.0499109	0.0625748	-0.149255	0.0310016	-0.12679
ENSG00000065243	PKN2	3313.77	2601.25	2434.41	2761.92	2760.01	3086.35	2989.91	2704.89	2916.45	2201.67	2880.92	3172.34	2885.28	2989.48	3583.14	3482.58	3343	2196.87	-0.246698	-0.296525	0.0300988	-0.0785426	-0.314694	-0.13461	-0.212435	0.444441
ENSG00000065268	WDR18	1442.2	1395.05	2080.36	1351.5	1527.53	1442.36	1503.45	1442.61	1525.54	1831.59	1531.17	1222.2	1106.59	1850.83	1184.35	1100.23	1030.12	1762.04	-0.048114	0.46856	-0.0941238	-0.174767	0.370535	0.151673	0.103306	0.0709276
ENSG00000065308	TRAM2	1545.57	1855.32	968.444	1403.77	1678.73	1743.4	1533.18	1388.88	1780.36	1607.35	1496.66	1144.3	1407.61	1113.75	1618.58	1355.27	1358.27	1416.99	0.0897671	-0.662783	0.0153876	-0.342862	-0.112983	-0.24411	0.0514814	-0.347406
ENSG00000065325	GLP2R	4828.53	5577.36	4138.74	5281.48	4932.64	4965.74	5352.31	5243.12	4783.6	5632.67	5260	4805.34	5551.88	4622.76	4896.86	5199.65	5368.75	4684.72	0.167575	-0.370972	0.0105161	0.142845	0.103206	-0.113778	0.0483904	-0.0192084
ENSG00000065328	MCM10	898.516	872.145	708.109	932.361	902.592	896.552	822.861	893.434	871.262	711.401	817.345	781.725	841.539	821.511	861.437	807.627	857.658	891.297	-0.0398204	-0.216677	0.061527	0.0977809	-0.0758002	-0.0470272	-0.0273728	-0.117627
ENSG00000065357	DGKA	809.062	973.689	553.066	728.971	686.336	922.811	838.787	755.002	688.776	1207.5	1071.72	1104.43	1120.79	812.852	1125.18	1057.72	1090.72	922.665	0.0774258	-0.600854	-0.0506185	0.0818272	-0.0702349	0.0623389	0.0392382	-0.182815
ENSG00000065361	ERBB3	305.138	341.645	156.201	154.918	187.849	265.402	222.969	193.987	223.657	198.438	163.666	145.588	142.939	121.224	175.497	151.245	156.616	138.454	0.36432	-0.513442	-0.324454	-0.529784	-0.100686	-0.0549908	-0.131835	-0.191727
ENSG00000065413	ANKRD44	84.4843	82.5643	49.7528	131.158	99.8807	106.911	115.731	139.343	116.836	91.2816	93.6644	111.278	162.817	98.4947	119.338	110.715	162.209	85.452	-0.372821	-1.21793	-0.0873364	0.166819	-0.349476	0.00731195	0.0053989	0.204932
ENSG00000065427	KARS	6128.59	6662.08	5808.35	5986.69	6493.16	6131.44	6047.76	5946.21	6012.04	6862.99	6273.54	5489.7	6072.52	6130.48	5989.95	6036.94	5676.39	6795.06	0.119747	-0.058274	0.0097878	-0.00609785	0.0667373	-0.13709	0.0973216	-0.148485
ENSG00000065457	ADAT1	998.903	1178.68	806.458	1139.55	948.409	1058.79	1021.41	985.418	965.844	1116.22	1132.85	1016.34	1200.31	888.617	1128.19	1026.09	1227.76	992.974	0.154745	-0.34089	0.209658	0.238605	0.00593965	-0.0137824	-0.032623	-0.160194
ENSG00000065485	PDIA5	488.021	550.429	600.504	561.697	580.041	506.421	488.408	561.925	600.871	466.33	433.814	421	521.584	702.451	401.135	404.308	473.576	575.449	0.120219	0.298089	-0.000585326	-0.0972613	0.112989	0.0583677	0.139301	0.28771
ENSG00000065491	TBC1D22B	441.306	553.276	310.087	446.697	452.671	491.416	427.888	459.923	450.653	563.565	559.029	509.095	502.651	496.803	558.58	474.493	459.593	484.589	0.171054	-0.464559	-0.0420956	-0.0127211	0.00115727	0.101548	0.129202	0.0359133
ENSG00000065518	NDUFB4	3837.58	3710.65	5635.95	3860.6	3967.74	3588.09	3719.33	4195.77	3953.51	3547.09	3672.63	3801.99	3367.1	4085.91	3517.95	3466.77	3219.01	4494.34	0.048457	0.599615	-0.12011	-0.0343074	0.0620775	0.133163	0.0648883	-0.137454
ENSG00000065526	SPEN	2017.68	2740.75	1011.25	2777.12	2622.56	2700.91	2847.63	2650.25	2848.57	2378.28	2099.07	1709.97	3235.52	1312.9	2461.97	2279.54	3366.31	1838.84	0.0211272	-1.49362	0.0674641	-0.0366476	-0.230061	-0.414778	-0.0571684	-0.486037
ENSG00000065534	MYLK	44.727	26.5724	39.3394	37.0663	35.7371	38.4505	32.9144	40.9832	45.6217	101.204	99.5801	109.423	89.9282	76.8475	102.289	131.474	86.698	78.962	-0.533072	0.257254	-0.144924	-0.29961	-0.038728	-0.264863	0.0527744	-0.0391595
ENSG00000065548	ZC3H15	1577.37	1092.32	2125.48	1400.92	1312.19	1253.86	1308.08	1243.16	1282.97	890.988	1100.31	1386.33	1063.05	1186.27	1362.86	1473.89	1243.6	1086	-0.198986	0.700337	0.172363	0.126884	-0.308723	-0.0883585	-0.226323	0.127406
ENSG00000065559	MAP2K4	569.524	549.48	494.057	691.905	576.376	605.829	548.928	636.606	596.42	512.963	574.804	630.573	672.095	559.58	637.805	698.889	718.755	510.549	-0.140846	-0.15194	0.120173	0.214245	-0.150045	-0.148399	-0.0968342	0.132295
ENSG00000065600	TMEM206	394.592	382.453	404.964	372.564	406.854	343.241	305.786	356.099	382.777	396.877	406.208	344.033	383.378	560.662	380.075	340.053	333.741	517.039	0.156062	0.405274	0.0652121	-0.0390149	0.0959323	0.0167869	0.20004	0.116859
ENSG00000065613	SLK	2840.66	2207.41	2766.49	2886.42	2344.91	2578.99	3033.44	2773.2	2519.21	1712.52	2320.91	2471.29	2585.2	1831.35	2943.33	3009.08	3229.27	1673.34	-0.224455	-0.132899	0.0577317	0.196313	-0.34276	-0.284057	-0.320932	0.130174
ENSG00000065615	CYB5R4	196.799	181.262	216.367	249.01	187.849	170.683	204.919	211.291	178.036	180.579	193.244	219.773	204.468	260.849	219.621	226.373	246.111	165.496	0.0867595	0.0784252	0.236969	0.484035	-0.184591	-0.0426843	-0.267429	0.656419
ENSG00000065618	COL17A1	20.8726	12.3372	15.0415	19.0084	17.4104	10.316	16.9881	16.3933	10.0145	65.4847	47.3252	48.2203	47.3306	43.2944	47.1334	46.4608	51.273	49.7569	0.258133	-0.175572	0.21353	0.924543	0.00585951	0.0536271	-0.115426	-0.200716
ENSG00000065621	GSTO2	911.437	986.026	923.319	901.947	863.19	997.837	888.69	933.506	896.855	905.871	827.205	909.694	938.093	807.44	913.585	911.422	907.067	811.253	-0.0171772	0.0551489	-0.0496169	0.00816827	-0.143294	-0.00273734	0.0485229	-0.00679706
ENSG00000065665	SEC61A2	177.914	187.905	150.415	171.075	172.271	200.693	190.054	178.505	205.854	212.329	222.823	233.683	210.148	230.543	217.616	247.132	235.856	210.926	-0.0949851	-0.33746	-0.0613297	-0.266988	0.0341136	-0.0807281	-0.1665	0.128297
ENSG00000065717	TLE2	101.381	122.423	112.233	75.0831	87.052	122.854	109.361	85.6094	83.4542	122.04	103.524	86.2401	92.7681	83.3417	90.2554	68.2084	87.6303	121.147	-0.00507044	0.0374001	-0.189281	-0.152498	0.197878	0.338411	0.0821986	-0.53965
ENSG00000065802	ASB1	647.051	812.357	787.945	751.781	697.333	695.86	906.74	697.625	725.496	666.753	656.637	773.379	852.898	585.556	648.836	801.696	828.759	643.594	0.223317	-0.202593	0.10786	0.0513458	0.0172423	-0.0518783	0.0414213	-0.136343
ENSG00000065809	FAM107B	3220.34	2983.7	3096.24	3041.34	2779.25	2915.67	2949.56	2898.88	2697.24	2765.24	2814.86	3406.95	3049.99	2464.53	3085.73	3458.86	3113.67	2413.21	0.0332759	0.0700193	0.0692118	0.173222	-0.132548	-0.0218148	-0.029814	0.0303617
ENSG00000065833	ME1	391.61	374.861	401.493	388.721	390.36	346.992	334.453	341.527	392.791	279.798	290.853	307.868	397.577	377.743	335.951	391.457	320.69	323.42	0.111453	0.263572	0.186737	-0.0150273	-0.20796	-0.346541	0.310058	0.223999
ENSG00000065882	TBC1D1	908.455	980.332	745.135	962.774	1061.12	1005.34	844.096	874.308	1042.62	1022.95	954.391	761.324	975.011	975.206	916.593	870.893	935.966	1129.26	-0.0363393	-0.179906	0.139055	-0.114947	0.0582987	-0.193984	0.0589627	-0.211605
ENSG00000065883	CDK13	1222.54	1200.5	711.58	1250.75	1221.48	1234.17	1073.44	1238.6	1303	1189.64	1219.61	952.351	1353.66	915.676	1181.34	1121.98	1316.32	1102.22	-0.0398968	-0.593137	0.0140799	-0.0590416	0.0459918	-0.23648	0.0403527	-0.267507
ENSG00000065911	MTHFD2	3649.72	3542.67	3331.12	2648.82	2530.01	3308.62	2804.1	2571.01	2375.66	2727.53	2767.54	2880.24	2452.67	3270.89	2659.52	2730.31	2283.05	2400.23	0.0986103	0.248471	0.0430109	0.157017	0.0574341	0.0771208	0.103394	0.446512
ENSG00000065923	SLC9A7	65.5996	76.8702	35.8683	71.2814	101.713	68.4606	63.7054	79.2342	92.356	81.3597	93.6644	81.6036	111.7	90.9182	89.2525	74.1395	97.8849	108.167	0.167151	-0.828706	-0.152598	-0.373681	0.069608	0.138389	0.190475	-0.250621
ENSG00000065970	FOXJ2	1044.62	1230.87	606.29	1050.21	1035.46	1166.64	936.469	1036.42	1078.23	1129.11	1038.2	872.602	1224.92	682.969	1090.08	1045.86	1156.91	852.357	0.0773173	-0.627224	0.0190728	-0.0379822	-0.0703606	-0.261297	0.0824121	-0.319638
ENSG00000065978	YBX1	8094.59	8222.26	8652.35	8107.07	8439.46	8553.82	7978.04	8658.39	9098.74	8823.56	8490.93	7562.24	8241.21	8904.57	8125.99	8285.84	7340.43	10657.7	-0.0570335	0.117059	-0.0949174	-0.166486	0.063378	-0.131833	0.166991	-0.259279
ENSG00000065989	PDE4A	266.374	342.594	111.076	197.687	263.905	310.417	185.807	232.238	232.559	224.235	247.471	190.099	211.095	149.366	252.715	198.694	201.363	236.886	0.142293	-0.742261	-0.232387	-0.234379	-0.0302505	-0.0637953	0.06809	-0.665345
ENSG00000066027	PPP2R5A	1222.54	999.313	1002	1030.25	932.831	1058.79	920.543	923.488	1003.68	989.215	1021.44	903.203	925.787	1200.34	967.738	1034	966.73	992.974	-0.0834147	0.122323	0.157834	0.0377054	0.077909	-0.195113	-0.0624319	0.273611
ENSG00000066044	ELAVL1	2799.91	2940.05	2461.03	2876.92	3126.54	2714.04	2521.67	2940.77	3041.07	2913.07	2671.9	2808.83	2868.24	2561.94	2700.64	2762.93	2786.46	3179.03	0.115398	-0.0351197	-0.0316717	-0.0800568	-0.0154355	0.0237696	0.0417325	-0.311348
ENSG00000066084	DIP2B	2313.88	2673.37	1301.67	2915.88	2444.79	2569.62	2226.5	2807.81	2480.26	2637.25	2746.83	2344.25	3883.01	1903.87	2863.1	2921.1	3789.54	2519.21	0.057109	-0.774414	0.0544906	0.233442	-0.0598096	-0.317385	0.0351498	-0.404037
ENSG00000066117	SMARCD1	4119.85	4489.79	3133.27	4059.24	3960.41	4179.85	4082.45	3946.23	3963.52	4181.1	3838.27	3281.76	3587.66	3005.71	3574.11	3537.94	3617.08	3441.88	0.103198	-0.381768	0.0407347	0.0344264	0.102871	-0.108439	-0.0117812	-0.195489
ENSG00000066135	KDM4A	1194.71	1595.29	711.58	1167.11	1314.03	1382.34	995.927	1091.97	1229.56	1389.07	1347.78	935.659	1238.17	971.959	1276.61	1083.43	1117.75	1168.2	0.206709	-0.485014	0.0960059	-0.0751958	0.0782667	-0.211545	0.147609	-0.265326
ENSG00000066136	NFYC	983	1029.68	781.003	1001.74	910.839	1041.91	974.692	974.49	855.684	1018.98	883.403	869.82	843.432	835.581	916.593	904.502	898.676	904.277	-0.0170385	-0.319619	0.0397911	0.227359	-0.0532096	-0.0564075	-0.0915301	-0.113984
ENSG00000066230	SLC9A3	35.7816	36.0626	25.4549	42.7688	38.4862	35.637	41.4085	30.9651	41.1708	30.7579	29.5782	24.1101	24.6119	30.3061	34.0965	24.7132	29.8316	22.7151	0.0171253	-0.701983	0.465917	0.0549398	-0.205086	-0.0356402	-0.277483	0.415955
ENSG00000066248	NGEF	202.762	236.305	189.755	212.894	279.483	205.382	176.252	213.113	238.123	224.235	195.216	168.771	195.949	212.142	169.48	166.073	178.99	227.151	0.20234	0.1065	-0.00148276	-0.161572	0.203963	0.0232535	0.130602	-0.0986178
ENSG00000066279	ASPM	4068.17	3022.61	2182.18	4269.28	4416.74	3978.22	3800.03	3976.28	4933.82	2530.09	3672.63	2872.82	3374.67	3718.99	5482.51	4189.38	5035.01	2207.69	-0.396326	-0.800239	0.102573	-0.208711	-0.578023	-0.54427	-0.577247	0.752372
ENSG00000066322	ELOVL1	1722.49	2108.71	1536.55	1782.03	1981.12	1734.96	1919.66	1822.39	1746.98	2023.08	1858.5	1658.96	1747.45	2241.57	1640.64	1581.64	1667.77	1850.74	0.281459	-0.321152	-0.0323035	0.0286661	0.179878	0.0688578	0.0673268	0.276406
ENSG00000066379	ZNRD1	399.561	376.759	801.83	402.027	404.105	327.298	393.912	453.547	340.493	340.322	356.911	408.018	417.456	395.061	309.877	343.019	320.69	522.447	0.203037	1.02542	-0.173961	0.239666	0.203869	0.250344	0.380448	-0.403209
ENSG00000066405	CLDN18	8.9454	9.49015	2.31408	19.9588	17.4104	16.8807	3.18527	21.8577	23.3672	8.92973	12.8172	12.9824	37.8645	8.65887	21.0596	5.93116	32.6283	22.7151	-0.830872	-0.460975	-0.131118	-0.22746	-0.716392	1.13017	0.214723	-1.3914
ENSG00000066422	ZBTB11	911.437	713.659	716.209	1133.85	965.819	859.978	884.443	999.08	1004.79	611.19	791.711	873.529	1062.1	927.582	969.744	1017.19	1141.99	761.496	-0.269064	-0.304389	0.182558	0.174336	-0.29263	-0.219668	-0.104631	0.284638
ENSG00000066427	ATXN3	256.435	235.356	242.979	231.902	224.503	238.205	278.18	235.881	231.446	236.142	247.471	328.269	256.532	219.719	291.826	307.432	258.23	179.557	-0.0173631	-0.19519	-0.0245439	0.00283764	-0.237846	0.0946111	-0.00951548	0.291214
ENSG00000066455	GOLGA5	1003.87	819	776.375	812.608	818.289	816.838	794.194	746.805	783.357	809.628	987.913	917.113	850.058	974.123	996.82	1079.47	947.153	797.191	0.00381315	-0.0327377	0.121828	0.052889	-0.0129494	-0.235154	-0.156035	0.289178
ENSG00000066557	LRRC40	1120.16	757.314	947.617	1180.42	971.317	915.309	952.395	1020.94	930.237	583.409	917.911	994.08	957.972	1045.56	1081.06	1165.47	1096.31	667.391	-0.273367	-0.00725671	0.209406	0.34363	-0.236018	-0.229483	-0.194601	0.647671
ENSG00000066583	ISOC1	694.759	738.334	848.111	785.046	655.181	727.745	628.56	739.519	712.143	541.737	597.48	632.428	700.493	571.486	530.501	575.323	580.784	649.003	0.0208388	0.432204	0.0861891	0.14061	0.171536	0.136529	0.270371	-0.183507
ENSG00000066629	EML1	656.99	752.569	492.9	772.69	776.138	727.745	598.83	796.896	725.496	720.331	781.851	696.412	828.286	614.78	798.259	822.455	867.913	797.191	0.0483895	-0.280854	-0.0445006	0.0909234	-0.0299617	-0.239994	-0.0674205	-0.374856
ENSG00000066651	TRMT11	500.942	419.465	598.19	535.086	459.085	439.836	454.432	486.334	410.595	315.517	467.336	519.296	492.239	642.921	515.458	555.552	565.868	454.302	-0.0684162	0.396541	0.137822	0.382054	-0.141395	-0.097367	-0.201107	0.500992
ENSG00000066654	THUMPD1	1407.41	1176.78	1357.21	1410.42	1379.09	1432.05	1399.39	1339.7	1306.34	1097.36	1404.97	1582	1327.15	1193.84	1660.7	1757.6	1527	1181.18	-0.283235	-0.0441595	0.0742209	0.110599	-0.241255	-0.151861	-0.202371	0.0153778
ENSG00000066697	MSANTD3	483.052	447.935	621.331	623.475	646.018	440.774	526.631	636.606	663.183	536.776	571.846	648.192	734.572	895.111	563.595	709.763	716.89	791.783	0.0232514	0.23857	-0.0300696	-0.0890765	0.0209686	-0.130915	0.0351507	0.176962
ENSG00000066735	KIF26A	1735.41	1867.66	1455.56	1382.86	1880.32	1903.77	1594.76	1325.12	2262.17	2718.61	2147.38	1215.71	1507.95	1922.27	1567.43	1342.42	1163.43	2319.1	-0.0276242	-0.131765	0.061527	-0.710051	0.454172	-0.14304	0.374206	-0.270755
ENSG00000066739	ATG2B	836.892	858.858	557.694	796.451	676.257	889.05	821.799	728.59	744.412	662.784	772.978	735.36	821.66	545.509	903.557	868.915	976.052	521.365	-0.049844	-0.559313	0.128477	0.0974841	-0.225188	-0.240766	-0.248417	0.0653085
ENSG00000066777	ARFGEF1	1676.77	1453.89	1159.36	1847.61	1553.19	1579.28	1473.72	1849.71	1586.74	1376.17	1656.38	1518.01	1993.57	1399.49	1888.34	1773.42	2241.1	1287.19	-0.119351	-0.346137	-0.00163499	0.219594	-0.189086	-0.224349	-0.168854	0.120679
ENSG00000066827	ZFAT	408.507	514.366	246.45	371.614	471.914	482.975	421.517	360.652	413.933	537.768	510.718	334.76	374.859	391.814	422.195	440.883	368.234	380.748	0.0908457	-0.774298	0.0431952	-0.155594	0.274618	-0.397269	0.0257254	0.0413322
ENSG00000066855	MTFR1	1523.7	1382.71	1400.02	1343.89	1305.78	1353.27	1196.6	1234.96	1225.11	1031.88	1170.31	1186.96	1210.72	1106.17	1288.65	1133.84	1262.25	1212.55	0.0310549	0.226507	0.121952	0.133508	-0.138963	0.0660547	-0.0601338	-0.132473
ENSG00000066923	STAG3	13.9151	20.8783	6.94225	20.9092	21.0758	16.8807	12.7411	31.8758	24.4799	16.8673	15.7751	10.2004	14.1992	28.1413	30.0851	20.7591	29.8316	18.3884	0.306632	-0.876012	-0.608324	-0.22746	-0.931405	-1.02511	-1.07103	0.613895
ENSG00000066926	FECH	927.34	898.717	1093.4	1014.1	883.349	900.304	927.975	992.704	842.332	881.066	886.361	1020.04	909.695	832.334	936.65	991.493	1007.75	932.4	-0.00254467	0.236669	0.0307591	0.267735	-0.0796156	0.0409582	-0.147681	-0.163786
ENSG00000066933	MYO9A	909.449	868.349	514.883	847.773	914.504	949.07	699.697	738.608	944.702	667.745	894.249	766.888	895.496	554.168	965.732	887.697	1034.78	630.614	-0.12824	-0.442485	0.198869	-0.156181	-0.110947	-0.211052	-0.20857	-0.186434
ENSG00000067057	PFKP	3060.32	3781.82	2960.87	4162.83	6665.44	3727.82	3767.11	4428.92	6867.73	5101.85	4639.84	4207.22	5251.81	6212.74	4261.06	4472.1	4571.69	6421.88	0.0207502	-0.347438	-0.0893887	-0.722267	0.122864	-0.088084	0.200086	-0.0477655
ENSG00000067064	IDI1	1842.75	1500.39	2424	1181.37	725.739	1483.63	1732.79	1256.82	629.801	1015.01	1091.44	1611.67	1273.19	918.923	1261.57	1521.34	1379.71	849.112	0.0162131	0.484297	-0.0893149	0.907492	-0.208991	0.0832111	-0.115913	0.11399
ENSG00000067066	SP100	386.64	361.575	447.775	418.184	359.204	361.997	419.394	426.225	343.832	355.205	404.236	432.128	431.655	441.603	433.226	475.482	448.406	429.423	-0.00168454	0.0944687	-0.027478	0.282437	-0.0999215	-0.137931	-0.0549254	0.0403481
ENSG00000067082	KLF6	3053.36	2923.91	1191.75	1082.53	817.373	2795.63	1028.84	964.471	741.074	4450.97	4144.9	2194.02	1444.53	810.687	4298.16	2278.56	1307	1033	0.0647276	0.212064	0.166592	0.546714	-0.0523833	-0.0545404	0.144346	-0.349617
ENSG00000067113	PLPP1	216.677	212.579	264.962	217.646	219.921	196.004	228.278	251.364	215.868	268.884	231.696	232.756	306.703	208.895	260.738	239.224	290.858	269.336	0.117121	0.214999	-0.207794	0.011831	-0.170365	-0.0395434	0.0765254	-0.366627
ENSG00000067141	NEO1	669.911	774.396	355.212	662.442	729.404	755.88	634.93	611.105	716.594	558.604	599.452	476.639	677.775	362.59	630.785	528.862	745.79	537.59	0.0349146	-0.837919	0.116373	-0.113362	-0.0735028	-0.149994	-0.137963	-0.568167
ENSG00000067167	TRAM1	3723.27	3485.73	2984.01	4557.26	4197.74	3820.66	3703.41	4110.16	4223.9	4027.31	4628.01	4682.01	4798.38	6211.66	5043.27	5393.4	5003.32	4621.98	-0.132362	-0.3116	0.148971	0.109591	-0.123968	-0.20407	-0.0603371	0.426468
ENSG00000067177	PHKA1	844.843	933.831	593.562	834.468	889.763	837.47	775.082	787.788	882.39	933.652	861.713	780.798	950.399	894.029	865.449	855.076	970.459	853.438	0.157123	-0.38495	0.0830478	-0.0805599	-0.00624142	-0.131104	-0.0301332	0.0670344
ENSG00000067182	TNFRSF1A	2987.76	3395.58	2882.19	3099.31	3000.09	3348	2929.39	3082.85	2943.15	3691.95	3221.07	2610.39	2874.86	2731.88	2731.73	2709.55	2727.73	3169.3	0.0203546	-0.0234326	0.00768564	0.0745867	0.237726	-0.0537911	0.0757948	-0.214271
ENSG00000067191	CACNB1	6.95753	18.9803	9.25633	13.3059	15.5777	15.0051	14.8646	20.0362	13.3527	21.8282	10.8454	20.4009	16.0924	14.0707	16.0454	14.8279	28.8993	17.3067	0.339053	-0.683367	-0.59055	-0.00506756	-0.565083	0.460317	-0.844656	-0.298642
ENSG00000067208	EVI5	590.396	476.405	432.733	513.226	430.678	508.296	398.159	444.44	423.948	437.557	557.057	727.941	624.764	465.415	686.944	746.338	559.342	541.917	-0.0934802	0.120135	0.207605	0.275708	-0.302367	-0.0360077	0.159581	-0.219556
ENSG00000067221	STOML1	242.52	308.43	395.708	280.373	274.901	301.039	324.897	333.33	293.759	321.47	280.993	289.322	288.717	373.414	217.616	206.602	242.382	294.214	0.0349917	0.284452	-0.249602	-0.067283	0.368753	0.485819	0.252375	0.343908
ENSG00000067225	PKM	59900.4	68621.4	59002.2	58395.6	75725.2	63152.6	61576.5	62090.5	70639	67674.4	59592.3	53218.5	58289.6	71379.4	55710.6	52332.6	52810.3	69053.9	0.119817	-0.0616132	-0.0885117	-0.274605	0.0971724	0.0242175	0.142419	0.0477862
ENSG00000067248	DHX29	1255.34	1031.58	1108.45	1144.3	1007.97	1239.79	1216.77	1094.71	1072.67	946.551	1165.38	1332.55	1119.84	1225.23	1353.83	1337.48	1275.3	878.317	-0.265245	-0.134522	0.0639255	0.0932704	-0.216244	-0.0053255	-0.187541	0.48024
ENSG00000067334	DNTTIP2	2657.78	2047.97	2568.63	2698.24	2311.92	2244.19	2657.58	2468.1	2310.01	1472.41	2110.9	2214.42	2051.31	1996.95	2850.06	2876.61	2600.94	1550.03	-0.132	-0.0491108	0.128617	0.224116	-0.433136	-0.37744	-0.342488	0.3655
ENSG00000067365	METTL22	333.962	315.073	396.865	387.771	354.622	337.614	386.479	391.617	342.719	355.205	336.206	363.507	376.752	437.273	303.86	314.352	395.268	400.218	-0.0996884	0.0382579	-0.0142405	0.178179	0.14594	0.209603	-0.0692182	0.127748
ENSG00000067369	TP53BP1	1922.27	2214.05	1214.89	1711.7	1999.45	2177.61	1679.7	1655.72	2125.3	2120.31	2162.17	1569.01	1845.89	1821.61	1976.59	1748.7	1823.46	1711.2	0.0239436	-0.467372	0.047973	-0.312234	0.129464	-0.156428	0.0176454	0.0902035
ENSG00000067533	RRP15	1551.53	1197.66	1825.81	1525.42	1388.25	1276.37	1418.51	1382.5	1190.61	942.582	1148.62	1390.97	1241.96	1133.23	1282.63	1471.92	1272.5	1136.84	-0.0918298	0.364165	0.141929	0.357503	-0.1592	-0.081605	-0.0350556	-0.00458332
ENSG00000067560	RHOA	12745.2	13104	15286.8	12420.1	12093.8	12418.6	11714.4	12377.8	11289.7	11576.9	10874.9	10503.7	11768.3	9795.35	11706.1	11948.3	10974.3	12726.9	0.0775086	0.384012	0.00491378	0.137667	-0.106257	-0.185914	0.100777	-0.377716
ENSG00000067596	DHX8	1461.08	1934.09	1120.02	1561.54	1613.67	1656.18	1571.4	1471.75	1491.05	1782.97	1588.35	1360.37	1616.81	1052.05	1611.56	1544.08	1561.5	1463.5	0.223794	-0.48853	0.0854323	0.0666395	-0.0209276	-0.182749	0.0502245	-0.476216
ENSG00000067601	PMS2P4	24.8483	29.4195	28.926	23.7605	26.5738	23.4454	14.8646	16.3933	18.9163	29.7658	24.6485	15.7643	20.8255	10.8236	19.0539	26.6902	18.6447	11.8984	0.327465	0.960489	0.535458	0.328933	0.371415	-0.759648	0.159581	-0.136586
ENSG00000067606	PRKCZ	444.288	556.123	393.394	420.085	464.583	531.742	432.135	477.227	455.104	533.799	466.35	351.452	397.577	457.838	431.22	424.078	370.098	465.119	0.0646772	-0.135506	-0.183993	-0.115514	0.112989	-0.271004	0.103328	-0.0227611
ENSG00000067704	IARS2	5984.47	5807.97	6110.33	5483.92	5994.68	5793.83	5293.92	5356.05	5768.36	4926.23	5174.22	5229.12	5285.89	5099	5468.47	5505.11	5318.41	5124.96	0.00351709	0.206916	0.0340369	-0.0729544	-0.0797966	-0.0742027	-0.0088503	-0.00732696
ENSG00000067715	SYT1	14.909	10.4392	6.94225	7.60335	9.16337	11.2538	14.8646	9.10738	13.3527	19.8438	29.5782	19.4736	17.9856	12.9883	35.0993	30.6443	25.1704	8.65337	-0.108406	-1.0984	-0.260401	-0.812422	-0.246907	-0.654103	-0.484882	0.58588
ENSG00000067798	NAV3	3.97573	2.84704	9.25633	20.9092	3.66535	2.81345	3.18527	13.6611	3.33817	7.93753	12.8172	18.5463	102.234	31.3884	14.0397	17.7935	94.1559	23.7968	0.0171253	1.53903	0.614068	2.64701	-0.131429	0.0597794	0.118754	0.399467
ENSG00000067829	IDH3G	1610.17	1767.07	1686.97	1460.79	1665.9	1605.54	1568.21	1670.29	1524.43	1640.09	1391.16	1326.06	1408.56	1411.4	1335.78	1293.98	1333.1	1635.49	0.138296	0.105309	-0.193349	-0.0615187	0.0586098	0.0353263	0.079437	-0.212596
ENSG00000067836	ROGDI	240.532	311.277	378.352	279.423	273.068	305.728	294.106	277.775	319.352	408.783	351.981	368.143	303.863	503.297	309.877	307.432	259.162	365.605	0.0259492	0.363392	0.00853395	-0.192695	0.183803	0.260001	0.229566	0.461125
ENSG00000067840	PDZD4	3.97573	2.84704	12.7275	5.70251	7.3307	4.68908	3.18527	6.37517	14.4654	5.95315	2.95782	6.49119	8.51952	4.32944	2.00567	4.94264	4.66118	16.2251	-0.71984	1.99846	-0.160865	-1.34294	0.560448	0.393203	0.870075	-1.90597
ENSG00000067900	ROCK1	2085.27	1469.08	1931.1	1883.73	1938.97	1778.1	1796.49	1879.76	2127.53	1485.31	1725.4	1645.05	1815.6	1466.6	2240.34	2137.2	2202.88	1327.21	-0.275428	0.104242	0.00304102	-0.175586	-0.376788	-0.377584	-0.278939	0.144076
ENSG00000067955	CBFB	2302.94	2020.45	1980.85	2661.17	2238.61	2086.64	1889.93	2637.5	2094.15	1681.76	1865.4	2409.16	2689.33	1934.18	2027.74	2342.81	2634.5	2303.96	-0.0465041	0.0677933	0.0128923	0.3457	-0.120385	0.0402906	0.029715	-0.252396
ENSG00000067992	PDK3	156.048	167.027	138.845	175.827	238.248	141.61	150.769	150.272	264.828	172.641	140.99	157.643	148.618	217.554	163.463	151.245	117.462	203.354	0.238152	-0.118869	0.226586	-0.590896	-0.213371	0.0597794	0.339418	0.0973807
ENSG00000068001	HYAL2	1330.88	1390.31	1698.54	1145.25	1286.54	1298.88	1266.68	1301.44	1155.01	1378.15	1345.81	1480.92	1183.27	1859.49	1239.51	1110.12	1102.84	1462.42	0.09814	0.423246	-0.184446	-0.0122333	0.118708	0.415783	0.101556	0.346553
ENSG00000068024	HDAC4	701.717	836.082	451.246	542.689	697.333	771.823	734.735	501.817	708.805	631.034	615.227	696.412	531.05	457.838	650.842	642.543	486.628	530.019	0.115375	-0.70331	0.112965	-0.385263	-0.0811866	0.116149	0.126029	-0.211206
ENSG00000068028	RASSF1	920.382	960.403	1199.85	1146.2	1427.65	894.677	1183.86	1294.16	1427.62	1081.49	986.927	1297.31	1399.09	2005.61	800.264	956.894	1237.08	1428.89	0.102273	0.01936	-0.17515	-0.316751	0.302467	0.439093	0.177556	0.48915
ENSG00000068078	FGFR3	351.852	511.519	336.699	486.614	699.165	543.933	489.47	552.818	705.467	645.917	665.51	489.621	636.124	1124.57	481.362	522.931	551.884	833.968	-0.0886423	-0.53976	-0.184026	-0.535799	0.467339	-0.0949535	0.204942	0.431311
ENSG00000068079	IFI35	184.872	190.752	298.517	204.34	187.849	226.952	241.019	219.488	195.839	227.212	229.724	206.791	193.109	271.672	159.451	170.027	172.464	205.517	-0.250686	0.308667	-0.103169	0.0613013	0.526789	0.282411	0.163122	0.402606
ENSG00000068097	HEATR6	769.304	798.122	507.941	777.442	702.831	792.455	723.056	712.197	658.732	809.628	794.669	674.157	784.742	634.263	776.196	719.648	788.672	684.698	0.0102798	-0.509446	0.126459	0.239044	0.0339321	-0.0942068	-0.00720792	-0.110387
ENSG00000068120	COASY	4477.67	4945.32	3727.99	3755.1	4308.62	4632.81	4150.4	3729.47	3815.53	4579.96	4172.5	3204.8	3363.32	3065.24	3716.52	3296.74	3023.24	3653.88	0.0941745	-0.154855	0.00988143	-0.02303	0.166963	-0.0408073	0.153786	-0.25343
ENSG00000068137	PLEKHH3	1431.26	1361.84	1349.11	868.683	1192.15	1439.55	886.566	967.204	1286.31	1394.03	1192.99	804.908	764.863	1080.19	907.568	775.005	598.496	1188.76	-0.0800626	0.605708	-0.154991	-0.566335	0.394503	0.0546177	0.35386	-0.138162
ENSG00000068305	MEF2A	1674.78	1518.42	1017.04	1843.81	1561.44	1616.8	1516.19	1683.04	1708.03	1302.75	1445.39	1385.41	1847.79	1477.42	1545.37	1648.86	2073.3	1255.82	-0.0905626	-0.576073	0.131619	0.110358	-0.0964959	-0.251163	-0.166126	0.234451
ENSG00000068308	OTUD5	2574.29	2815.73	2618.38	2413.11	2493.35	2684.97	2656.51	2512.73	2623.8	2936.89	2575.28	2365.58	2470.66	2461.29	2381.74	2482.19	2329.66	2777.73	0.0686026	-0.0208574	-0.058358	-0.120763	0.112713	-0.0694229	0.0847765	-0.174495
ENSG00000068323	TFE3	1944.13	2103.02	1571.26	1989.23	2175.38	2094.14	2012.03	1927.12	2257.72	2576.72	2302.17	1842.57	2036.16	1871.4	2033.75	1895.01	1929.73	2337.49	0.00609994	-0.356727	0.0457597	-0.182657	0.178851	-0.0404822	0.0774544	-0.320843
ENSG00000068354	TBC1D25	623.196	680.444	617.86	522.73	572.711	627.399	614.757	545.532	598.645	774.902	622.129	595.335	550.929	493.556	590.671	573.346	522.985	612.226	0.117092	0.00726422	-0.0615974	-0.195635	0.0748582	0.0542967	0.075096	-0.31085
ENSG00000068366	ACSL4	3133.87	2503.5	3060.37	3906.22	2793	2712.16	3278.7	3420.73	2804.06	2090.55	2717.25	3706.47	3894.36	3360.73	3117.82	3721.81	4032.86	2447.82	-0.115498	-0.0994172	0.191468	0.478255	-0.198389	-0.00595601	-0.0504142	0.457275
ENSG00000068383	INPP5A	611.269	673.801	481.329	613.97	662.512	620.834	520.261	608.373	693.227	671.714	648.749	617.591	680.615	673.228	607.72	640.566	636.718	742.026	0.118113	-0.11221	0.0132131	-0.175158	0.0942556	-0.0526954	0.0961838	-0.140376
ENSG00000068394	GPKOW	1065.5	1104.65	1426.63	1009.34	1128.01	1049.42	1114.84	1109.28	1063.76	1136.06	1107.21	1029.32	1049.79	1075.87	962.724	912.411	911.728	1238.51	0.0740063	0.355771	-0.136203	-0.0757587	0.201737	0.173933	0.203431	-0.203112
ENSG00000068400	GRIPAP1	1616.14	1953.07	1459.03	1689.84	1817.1	1990.05	1795.43	1616.56	1897.19	2004.23	1931.46	1680.29	1715.26	1574.83	1858.26	1642.93	1692.01	1813.96	-0.0270564	-0.299321	0.0639633	-0.166976	0.0557404	0.0324389	0.019691	-0.203946
ENSG00000068438	FTSJ1	3349.56	3329.14	3938.57	3780.77	3778.06	3259.85	3528.22	3783.21	3541.8	3372.46	3257.55	3139.88	3327.34	3519.83	2965.39	3076.3	3072.65	3743.66	0.030346	0.158733	-0.000930907	0.0941961	0.135565	0.0295162	0.114886	-0.0889438
ENSG00000068489	PRR11	1440.21	1637.05	1394.23	1488.36	1680.56	1650.56	1446.11	1452.63	1625.69	1835.55	1828.92	1632.07	1728.51	1356.2	2019.71	1833.72	1761.93	1988.11	-0.0118538	-0.0527057	0.0350548	-0.127332	-0.143159	-0.168067	-0.0276218	-0.551832
ENSG00000068615	REEP1	441.306	445.088	374.881	470.457	409.603	437.96	344.009	506.37	388.34	386.955	432.828	460.875	538.623	438.356	468.325	486.355	549.088	492.16	0.0232907	0.123988	-0.106129	0.276742	-0.113716	-0.0776362	-0.0277613	-0.167027
ENSG00000068650	ATP11A	2760.15	3283.59	1603.66	3930.93	3099.05	3377.08	3309.49	3758.62	3281.42	3198.83	3123.46	2567.73	4504.93	1967.73	3111.8	3057.51	4252.87	2757.18	-0.0405003	-1.04524	0.0646698	0.26055	0.0053945	-0.251866	0.0830697	-0.486661
ENSG00000068654	POLR1A	1967.99	2609.79	1002	2027.24	2234.95	2367.99	1992.92	1863.37	2226.56	2152.06	1946.25	1373.35	1928.25	1288.01	2057.82	1656.77	1749.81	1812.88	0.140274	-0.992002	0.121605	-0.135297	-0.0804229	-0.270674	0.140095	-0.493143
ENSG00000068697	LAPTM4A	5444.77	5699.78	6758.28	5514.33	4846.51	5653.16	5440.44	5351.5	4559.94	6091.06	6364.25	7073.55	6393.42	6488.74	6662.85	6823.8	6058.61	6217.44	0.0118504	0.312933	0.0432429	0.27417	-0.0661491	0.0518576	0.0776021	0.0616176
ENSG00000068724	TTC7A	1787.09	2045.13	1530.77	1690.79	1675.98	1932.84	1823.04	1842.42	1636.82	2404.08	2246.96	1847.21	1924.46	1567.26	1977.6	1925.65	1827.18	1664.69	0.0814687	-0.252089	-0.123903	0.0468093	0.184227	-0.0599998	0.0748342	-0.0870137
ENSG00000068745	IP6K2	1822.87	1918.91	2249.29	1778.23	1663.15	1883.14	1988.67	1831.49	1564.49	1936.76	1893.99	2127.26	1771.11	2162.55	1770.01	1781.33	1733.03	1753.39	0.027149	0.177665	-0.0425765	0.184753	0.0976752	0.256043	0.0313604	0.30259
ENSG00000068784	SRBD1	336.943	325.512	282.318	383.019	365.619	346.054	346.133	313.294	420.609	232.173	315.501	250.375	292.503	228.378	314.891	287.661	326.283	294.214	-0.0882869	-0.294003	0.289898	-0.135066	0.0027932	-0.200283	-0.15767	-0.365446
ENSG00000068796	KIF2A	1388.52	1232.77	926.79	1475.05	1247.13	1367.34	1284.72	1312.37	1267.39	1014.02	1251.16	1189.74	1353.66	1205.75	1393.94	1397.78	1537.26	1048.14	-0.149464	-0.471145	0.168585	0.218901	-0.155907	-0.232485	-0.183499	0.202099
ENSG00000068878	PSME4	2479.86	2465.54	1721.68	2631.71	2497.02	2442.07	2457.97	2447.15	2419.06	2341.57	2491.47	2432.34	2947.75	2100.86	2889.17	2941.86	2897.39	2263.94	0.0137973	-0.51365	0.104896	0.121553	-0.213658	-0.27438	0.0248601	-0.107854
ENSG00000068885	IFT80	497.961	320.767	351.741	358.308	382.113	452.965	367.368	343.348	398.355	223.243	336.206	343.106	283.984	402.638	459.3	415.181	343.995	242.294	-0.497875	-0.0627129	0.061527	-0.152855	-0.45009	-0.275088	-0.276581	0.732722
ENSG00000068903	SIRT2	726.565	861.706	769.432	658.64	756.894	784.014	685.894	689.429	678.761	811.613	754.245	644.483	643.697	828.005	576.632	623.761	552.817	726.883	0.136315	0.165808	-0.0659109	-0.0434139	0.387384	0.0471493	0.21958	0.187916
ENSG00000068912	ERLEC1	1597.25	1397.9	1624.49	1442.74	1363.51	1504.26	1355.86	1452.63	1266.28	1394.03	1632.72	1758.19	1445.48	1798.88	1556.4	1763.53	1552.17	1469.99	-0.105791	0.260772	-0.0098576	0.188211	0.06906	-0.00438037	-0.102744	0.291293
ENSG00000068971	PPP2R5B	283.271	281.857	156.201	145.414	468.248	266.34	229.339	175.772	495.162	391.916	350.995	256.866	201.629	513.038	288.817	245.155	216.279	360.196	0.0816973	-0.554084	-0.273542	-1.76773	0.281294	0.0673221	-0.101194	0.510283
ENSG00000068985	PAGE1	111.321	121.474	300.831	81.736	109.044	109.725	99.8051	114.753	90.1306	99.2192	132.116	145.588	111.7	154.777	112.318	106.761	90.427	149.271	0.146761	1.59177	-0.489488	-0.141045	0.23422	0.44751	0.304808	0.0522648
ENSG00000069011	PITX1	3639.78	3582.53	6891.34	2351.34	3054.15	3418.34	2777.55	2754.98	3455.01	4200.94	3492.2	2664.17	2256.72	3260.07	2839.03	2639.37	1973.55	3935.12	0.0676831	1.31097	-0.228563	-0.555208	0.298738	0.0134945	0.193441	-0.271506
ENSG00000069020	MAST4	137.163	143.301	119.175	212.894	155.777	156.615	143.337	226.774	203.628	315.517	288.881	231.828	404.204	215.39	292.829	260.971	373.827	270.418	-0.128174	-0.266327	-0.09112	0.0641951	-0.0195818	-0.170834	0.112711	-0.328242
ENSG00000069248	NUP133	2635.91	2598.4	2275.9	2380.8	2454.87	2536.79	2374.09	2358.81	2549.25	2324.71	2435.28	2360.94	2451.73	2041.33	2558.24	2490.1	2462.97	2192.55	0.0346192	-0.0609354	0.0133855	-0.0986268	-0.071066	-0.0768424	-0.00660073	-0.103099
ENSG00000069275	NUCKS1	13837.5	13256.8	14799.7	12973.2	12813.1	13741.8	13046.9	12538.1	13579.7	11944	13134.7	13966.3	13568.7	10265.1	14886.1	15107.7	14291.2	11816.2	-0.051842	0.181867	0.0492138	-0.0659131	-0.180583	-0.113334	-0.0748388	-0.203016
ENSG00000069329	VPS35	5308.6	5001.31	4813.29	5321.39	5208.46	4954.48	4966.9	4947.13	4960.52	4292.22	4666.46	4757.12	5138.21	4246.1	5050.29	5477.43	5223.32	4795.05	0.0135709	-0.0453205	0.105213	0.101313	-0.114038	-0.203411	-0.0237011	-0.175408
ENSG00000069345	DNAJA2	2310.89	2295.67	2454.08	2827.5	2491.52	2184.17	2195.71	2749.52	2265.5	2272.12	2486.54	2418.43	2901.37	2992.72	2268.42	2428.81	2684.84	2687.95	0.0718254	0.160496	0.0403459	0.319692	0.132455	-0.00617771	0.111896	0.154952
ENSG00000069399	BCL3	455.221	468.813	887.451	510.375	660.679	436.085	969.383	536.425	622.012	444.502	342.122	558.243	449.641	435.108	314.891	522.931	386.878	618.716	0.104406	-0.1274	-0.0718185	-0.285386	0.119657	0.094272	0.216894	-0.507902
ENSG00000069424	KCNAB2	1504.81	1709.18	1254.23	1534.93	1800.6	1663.69	1723.23	1528.22	1722.5	1885.16	1660.33	1418.79	1571.38	1479.59	1555.4	1392.83	1395.56	1750.14	0.0389175	-0.45831	0.00631848	-0.166331	0.0941793	0.0266363	0.171187	-0.24228
ENSG00000069482	GAL	947.218	949.964	1815.4	928.559	994.226	867.48	908.863	1008.19	1057.09	728.269	666.496	613.881	638.964	842.076	584.654	617.83	564.936	942.135	0.131042	0.99815	-0.118698	-0.187029	0.189013	-0.0092487	0.177647	-0.161985
ENSG00000069493	CLEC2D	23.8544	35.1136	20.8267	17.1075	32.0718	32.8236	28.6674	34.608	30.0435	19.8438	26.6204	34.3106	17.9856	29.2237	38.1078	25.7017	31.6961	30.2868	0.0972957	-0.460975	-1.01648	-0.812422	-0.517554	0.41679	-0.817458	-0.0515495
ENSG00000069509	FUNDC1	722.589	650.075	1108.45	653.888	613.946	658.347	674.215	661.196	636.478	577.456	640.862	759.47	605.832	600.709	647.833	738.43	623.667	628.451	-0.0182417	0.717257	-0.016034	0.0389334	-0.0156086	0.0405315	-0.0418567	-0.0651325
ENSG00000069535	MAOB	963.121	1222.33	945.303	1297.32	1352.51	1074.74	961.951	1254.09	1446.54	946.551	924.813	890.221	1091.44	936.241	876.48	809.604	1010.54	1054.63	0.185651	-0.0251871	0.0488994	-0.157071	0.0774405	0.136947	0.111105	-0.171784
ENSG00000069667	RORA	71.5632	51.2468	69.4225	66.5293	126.455	61.8959	74.3229	51.9121	172.472	53.5784	49.2971	73.2578	63.4231	75.7652	68.1929	95.8871	69.9178	72.472	-0.272381	-0.0984046	0.35792	-1.3743	-0.468121	-0.388356	-0.140652	0.0641117
ENSG00000069696	DRD4	16.8969	10.4392	15.0415	2.85126	4.58169	4.68908	15.9263	9.10738	6.67634	17.8595	12.8172	5.56388	11.3594	11.906	17.0482	6.91969	13.0513	17.3067	1.15463	-0.0824631	-1.67544	-1.22746	-0.411537	-0.314616	-0.200315	-0.53965
ENSG00000069702	TGFBR3	859.752	712.71	624.802	576.904	705.58	826.216	672.092	577.408	627.576	757.042	763.119	782.653	530.103	489.226	815.307	885.72	587.309	538.672	-0.213204	-0.105258	-0.00125929	-0.121459	-0.0954359	-0.178479	-0.147847	-0.138905
ENSG00000069712	KIAA1107	52.6785	40.8076	47.4387	38.9672	63.2273	48.7664	28.6674	51.9121	71.2143	26.7892	47.3252	38.9472	40.7043	64.9416	72.2043	28.6673	59.6632	38.9402	-0.25705	0.726652	-0.413811	-0.869908	-0.609477	0.442113	-0.551658	0.737884
ENSG00000069812	HES2	9.93933	18.9803	18.5127	12.3554	10.996	17.8185	12.7411	11.8396	16.6908	21.8282	21.6907	18.5463	15.1458	12.9883	17.0482	7.90822	17.7125	11.8984	0.0911259	0.539025	0.061527	-0.433911	0.347455	1.2297	-0.22585	0.126449
ENSG00000069849	ATP1B3	7504.2	7379.54	9407.9	6449.54	5946.11	6656.62	6289.84	6247.66	5514.66	6039.47	5680.99	6558.89	6028.03	4855.46	6164.44	6227.72	6122	5842.1	0.148741	0.580849	0.0458799	0.225925	-0.117827	0.0747467	-0.0223165	-0.266879
ENSG00000069869	NEDD4	1245.4	997.415	947.617	1319.18	1087.69	1196.65	1524.68	1173.94	1029.27	983.262	1271.86	1774.88	1483.34	1354.03	1733.91	2007.7	1853.29	962.687	-0.26274	-0.686133	0.168282	0.358022	-0.447081	-0.177823	-0.321235	0.492122
ENSG00000069943	PIGB	563.56	522.907	432.733	557.896	493.906	512.048	555.298	480.87	450.653	455.416	494.943	518.368	528.21	606.121	545.544	597.07	557.478	469.445	0.0302767	-0.359785	0.21435	0.307979	-0.140433	-0.203924	-0.0778027	0.36865
ENSG00000069956	MAPK6	1253.35	1222.33	1089.93	1287.82	1120.68	1203.22	1492.83	1138.42	1170.58	1052.72	1427.64	1599.62	1355.55	1370.27	1532.34	1783.3	1478.53	1060.04	0.0227367	-0.45381	0.177892	0.137698	-0.102097	-0.156827	-0.125284	0.370342
ENSG00000069966	GNB5	756.383	875.941	740.506	772.69	818.289	772.761	766.588	763.198	755.539	920.754	869.6	852.201	954.186	850.734	884.503	910.434	954.611	909.685	0.180812	-0.0499391	0.0178321	0.0323838	-0.0245141	-0.09536	-0.000642434	-0.0966586
ENSG00000069974	RAB27A	477.088	511.519	560.008	578.805	460.001	519.55	487.346	561.925	435.075	432.596	409.166	512.804	555.662	406.967	534.512	515.023	575.19	473.772	-0.0224754	0.200501	0.0426988	0.411814	-0.385538	-0.00622761	-0.0498323	-0.21928
ENSG00000069998	HDHD5	1186.76	1302.05	1868.62	1232.69	1524.78	1157.27	1261.37	1282.32	1478.81	1125.15	1082.56	1143.38	1008.14	1566.17	862.44	865.95	874.438	1333.7	0.170063	0.566987	-0.0569418	-0.262623	0.327955	0.400946	0.205271	0.23181
ENSG00000070010	UFD1L	1330.88	1348.55	1653.41	1325.83	1401.08	1326.07	1333.57	1385.23	1211.76	1321.6	1388.21	1273.2	1374.48	1335.63	1334.78	1285.09	1366.66	1552.2	0.0242497	0.310157	-0.063228	0.129801	0.0566226	-0.0134037	0.00823399	-0.21679
ENSG00000070018	LRP6	1346.78	1504.19	887.451	1609.06	1457.89	1503.32	1320.82	1481.77	1493.27	1273.97	1430.6	1198.09	1715.26	1098.59	1481.19	1370.1	1843.03	1185.51	0.000833725	-0.5737	0.118895	0.107737	-0.0501364	-0.193545	-0.103652	-0.10985
ENSG00000070047	PHRF1	1090.34	1253.65	883.98	1321.08	1467.97	1212.6	1280.48	1357.91	1513.3	1394.03	1166.37	871.675	1273.19	1001.18	1079.05	959.86	1169.96	1312.07	0.0480335	-0.534598	-0.0396683	-0.195982	0.112258	-0.139034	0.121996	-0.390136
ENSG00000070061	IKBKAP	2725.37	2939.1	2160.2	2810.39	2920.37	2887.54	2717.03	2554.62	2811.85	2400.11	2565.42	2268.21	2652.41	2353.05	2497.07	2349.73	2601.87	2447.82	0.0255348	-0.33087	0.137661	-0.000751398	0.0389611	-0.0509412	0.0277525	-0.0569667
ENSG00000070081	NUCB2	995.921	736.436	1325.97	953.27	947.493	872.169	953.457	966.293	948.04	587.377	757.203	810.472	653.163	734.922	961.721	937.124	781.215	725.801	-0.244049	0.475808	-0.019576	0.00793629	-0.344939	-0.209478	-0.258276	0.0180167
ENSG00000070087	PFN2	2938.07	2808.14	3007.15	2960.55	3086.22	2569.62	2645.9	3020.01	3195.74	2536.04	2469.78	3064.77	2862.56	4077.25	2652.51	2880.57	2742.64	3017.86	0.128059	0.18464	-0.0286848	-0.110284	-0.102971	0.0894257	0.0617385	0.434069
ENSG00000070159	PTPN3	758.371	850.317	547.281	850.625	792.632	791.517	622.189	876.13	766.666	686.597	756.217	612.954	966.492	603.957	781.21	705.808	929.44	714.984	0.103381	-0.185073	-0.0426222	0.149924	-0.0469109	-0.203498	0.0563951	-0.243467
ENSG00000070182	SPTB	145.114	168.925	181.655	132.108	149.363	162.242	251.636	141.164	154.669	204.391	197.188	297.668	171.337	119.06	203.576	244.166	157.548	163.332	0.0582305	-0.470135	-0.0956563	-0.22746	-0.0459939	0.285839	0.121044	-0.456127
ENSG00000070190	DAPP1	9.93933	2.84704	53.2239	47.5209	14.6614	7.50253	77.5082	51.9121	21.1417	16.8673	31.5501	115.914	121.166	44.3767	22.0624	127.52	116.53	37.8585	-1.39791	-0.542275	-0.127507	1.16847	0.516054	-0.137667	0.0562934	0.229187
ENSG00000070214	SLC44A1	1990.85	1901.83	1605.97	1749.72	1850.08	1837.18	1665.9	1765.01	1821.53	1883.18	1934.42	2011.34	2125.15	1793.47	2339.62	2224.19	2279.32	1842.09	0.0498904	-0.05285	-0.0125519	-0.0580247	-0.274375	-0.145119	-0.101041	-0.0385869
ENSG00000070269	TMEM260	360.798	313.175	238.35	297.481	268.487	353.557	286.674	277.775	309.337	290.712	346.065	283.758	317.115	279.249	354.002	314.352	299.248	263.928	-0.174973	-0.266327	0.0988804	-0.0563822	-0.0327113	-0.147719	0.0836654	0.0814078
ENSG00000070366	SMG6	681.838	856.96	446.618	700.458	847.612	838.408	737.921	729.501	904.644	850.308	748.329	579.571	725.105	522.78	694.966	619.807	710.365	761.496	0.0315765	-0.724424	-0.0586106	-0.369051	0.10673	-0.096833	0.029631	-0.542634
ENSG00000070367	EXOC5	2174.73	1643.69	1766.8	2534.77	2123.15	1865.32	2014.15	2224.93	2164.25	1431.73	1860.47	2328.48	2381.68	2167.97	2402.8	2547.43	2790.19	1638.73	-0.182479	-0.189032	0.188091	0.227988	-0.369048	-0.129654	-0.228383	0.403763
ENSG00000070371	CLTCL1	1172.84	1459.58	1035.55	1180.42	1200.4	1333.57	1472.66	1258.64	1220.66	1661.92	1471.02	1492.97	1569.48	1069.37	1587.49	1532.22	1532.6	1298.01	0.130259	-0.50802	-0.0925654	-0.0483583	-0.109928	-0.0374312	0.0343114	-0.279534
ENSG00000070388	FGF22	56.6542	58.8389	187.441	46.5705	39.4025	85.3413	94.4963	72.859	72.327	73.4222	55.2127	79.749	62.4764	54.118	49.139	66.2313	74.579	77.8803	-0.536473	0.988104	-0.645691	-0.635118	0.168131	0.267952	-0.255456	-0.525151
ENSG00000070404	FSTL3	5808.55	6407.75	12374.6	6628.22	7526.79	5864.17	7656.32	7093.74	7162.6	8428.67	7379.77	8334.69	8115.31	9403.54	5922.76	6710.12	6438.03	9307.78	0.127892	0.692653	-0.0979247	-0.111862	0.317307	0.31279	0.334027	0.0147668
ENSG00000070413	DGCR2	1689.69	2055.57	1556.22	1633.77	2019.61	1888.76	1790.12	1664.83	1920.56	2038.95	1814.13	1464.23	1711.48	1607.3	1597.52	1500.58	1571.75	1829.11	0.122095	-0.202011	-0.0271695	-0.233323	0.183445	-0.0353843	0.122868	-0.186496
ENSG00000070423	RNF126	1553.52	1548.79	2594.09	1531.12	1456.06	1585.85	1807.11	1591.97	1616.79	2074.67	1669.2	1612.6	1389.63	1504.48	1331.77	1457.09	1259.45	1755.55	-0.0341103	0.521543	-0.0562217	-0.0785382	0.325813	0.146298	0.141902	-0.22266
ENSG00000070444	MNT	869.692	951.862	587.777	454.3	621.277	953.759	1104.23	486.334	701.016	820.543	800.584	736.287	443.015	408.049	766.168	774.017	459.593	468.364	-0.00287276	-0.909695	-0.0983021	-0.625801	0.0633929	-0.072097	-0.0530015	-0.198885
ENSG00000070476	ZXDC	929.328	1033.48	880.508	958.022	1019.88	994.085	1047.95	1008.19	1072.67	888.012	835.092	789.144	1054.53	690.545	845.392	867.927	977.917	845.867	0.056065	-0.251166	-0.0736326	-0.163069	-0.0176848	-0.137286	0.108812	-0.292694
ENSG00000070495	JMJD6	718.614	775.345	724.308	1000.79	1204.98	721.181	673.153	1078.31	1190.61	760.019	680.3	649.119	1038.43	1015.25	636.802	613.875	921.982	1190.92	0.104478	0.105668	-0.107637	-0.250565	0.0953256	0.0805379	0.171599	-0.230237
ENSG00000070501	POLB	530.76	496.335	693.068	592.111	542.472	538.307	549.99	549.175	506.289	511.971	541.282	562.879	556.608	732.757	514.456	556.541	514.595	611.144	-0.117114	0.333592	0.108601	0.225906	0.0733332	0.0163379	0.113226	0.261823
ENSG00000070526	ST6GALNAC1	14.909	5.69409	11.5704	10.4546	9.16337	10.316	12.7411	9.10738	7.78906	8.92973	9.85941	8.34582	0.946613	5.4118	3.00851	7.90822	5.59342	4.32668	-0.857344	-0.139047	0.199031	0.424617	1.71245	0.0777013	-2.56288	0.322846
ENSG00000070540	WIPI1	106.351	102.494	115.704	129.257	109.044	106.911	114.67	132.968	89.0179	161.727	190.287	158.571	172.284	133.13	150.426	186.832	168.735	153.597	-0.0608772	0.0129565	-0.0408347	0.538075	0.339124	-0.236614	0.0300264	-0.206315
ENSG00000070610	GBA2	884.601	921.493	737.035	935.212	1089.52	910.62	949.21	1007.28	1069.33	928.691	793.683	846.637	1009.09	1217.65	717.029	732.499	987.239	983.239	0.0171253	-0.364994	-0.107094	-0.193338	0.146531	0.208918	0.0315825	0.308491
ENSG00000070614	NDST1	1453.13	1734.8	784.474	1604.31	1787.77	1674.94	1580.95	1603.81	1854.91	2169.92	1883.15	1455.88	2170.58	1496.9	1845.22	1791.21	1966.09	1877.78	0.0506593	-1.011	0.000447028	-0.209399	0.0293527	-0.299042	0.142755	-0.327048
ENSG00000070669	ASNS	4114.88	4606.52	4208.16	3411.05	2482.36	3803.78	3361.52	3046.42	2395.69	2979.55	2840.5	2597.4	2669.45	1736.1	2983.44	2735.25	2347.37	2290.98	0.276242	0.324075	0.163103	0.509774	-0.0708342	-0.0746044	0.185495	-0.400111
ENSG00000070718	AP3M2	411.488	386.249	336.699	427.688	490.24	383.567	422.579	418.029	479.584	339.33	339.164	428.419	454.374	513.038	362.024	341.042	392.472	421.852	0.0100533	-0.327761	0.0329579	-0.165223	-0.0941044	0.329073	0.211292	0.282331
ENSG00000070729	CNGB1	54.6663	79.7172	79.8358	38.9672	46.7332	75.0253	82.817	50.0906	44.5089	59.5315	53.2408	61.2027	58.69	43.2944	71.2015	63.2657	45.6796	46.5119	0.0875146	-0.0528899	-0.362281	-0.191836	-0.419374	-0.0478296	0.361564	-0.103419
ENSG00000070731	ST6GALNAC2	50.6906	58.8389	75.2077	84.5873	68.7253	78.7766	92.3728	90.1631	56.7489	49.6096	57.1846	59.3481	70.0493	49.7885	52.1475	60.3002	76.4434	55.1652	-0.420996	-0.296588	-0.0920962	0.575848	0.133027	-0.0229611	-0.126021	-0.147945
ENSG00000070756	PABPC1	35999.3	34637.1	31903.1	32321.8	32272.5	33933	30408.7	31999.7	32860.9	26185.9	25323.9	25313.8	27341	20177.3	26655.4	27583.9	25764.2	28400.4	0.0296307	0.0692126	0.0144512	-0.0238649	-0.0739292	-0.1239	0.0856972	-0.493173
ENSG00000070759	TESK2	45.7209	55.0429	19.6697	21.8596	32.0718	28.1345	30.7909	22.7684	25.5926	47.6252	47.3252	41.7291	31.2382	51.9532	37.105	36.5755	21.4415	31.3685	0.968216	-0.64653	-0.0587672	-0.22746	0.350995	0.190176	0.54291	0.727899
ENSG00000070761	CFAP20	857.764	926.239	1181.34	972.278	952.074	872.169	1009.73	1031.87	838.993	935.637	893.263	931.95	975.958	930.829	873.471	942.066	896.812	1114.12	0.0867757	0.226453	-0.0858147	0.21271	0.0323242	-0.0155763	0.122013	-0.259318
ENSG00000070770	CSNK2A2	2445.08	2594.61	1770.27	2591.79	2292.68	2301.4	2219.07	2407.99	2429.08	2217.55	2127.66	2244.1	2710.15	1628.95	2282.46	2310.19	2657.81	2110.34	0.173003	-0.325983	0.10612	0.0935426	-0.10132	-0.0418744	0.0281373	-0.373532
ENSG00000070778	PTPN21	388.628	425.159	303.145	489.466	421.515	432.333	438.505	479.048	393.904	479.229	445.645	436.765	613.405	373.414	449.271	433.963	647.905	462.955	-0.0241427	-0.532587	0.0310367	0.313363	-0.0116901	0.0092824	-0.0789415	-0.310097
ENSG00000070785	EIF2B3	774.274	830.388	1099.19	752.732	836.616	801.833	750.662	772.306	856.797	764.98	722.695	753.906	706.173	989.276	713.017	692.958	574.258	849.112	0.0504839	0.550205	-0.0370368	-0.186818	0.0194495	0.121617	0.298323	0.220419
ENSG00000070814	TCOF1	4681.43	5103.8	3430.63	4530.65	5795.83	4759.42	4500.78	4679.37	5571.41	5074.07	4564.91	3304.95	4124.39	3747.13	4199.88	3586.38	3889.29	5345.62	0.100787	-0.391704	-0.0465982	-0.298325	0.120237	-0.117901	0.0846736	-0.512571
ENSG00000070831	CDC42	2358.6	2350.71	2544.33	2563.28	2363.23	2279.83	2250.92	2401.62	2416.84	2505.28	2747.82	3047.15	2905.15	3829.39	2612.39	2968.55	2697.89	2931.33	0.0441693	0.176771	0.093985	0.0848714	0.0729155	0.0377043	0.106781	0.385559
ENSG00000070882	OSBPL3	812.043	761.11	578.521	1031.2	871.437	809.335	817.552	856.094	910.208	972.348	1000.73	1080.32	1192.73	1133.23	1021.89	1065.63	1218.43	975.667	-0.088633	-0.498943	0.268489	0.180062	-0.0301885	0.0197491	-0.0307578	0.21598
ENSG00000070915	SLC12A3	2.9818	5.69409	5.78521	13.3059	14.6614	4.68908	3.18527	7.2859	14.4654	33.7345	33.522	16.6916	20.8255	32.4708	29.0823	33.6099	18.6447	33.5318	0.28016	0.860953	0.868882	-0.120545	0.204968	-1.00976	0.159581	-0.0463878
ENSG00000070950	RAD18	853.789	795.274	606.29	761.285	670.759	787.766	782.514	708.554	714.368	633.018	811.43	821.6	687.241	613.698	875.477	830.363	812.911	564.632	0.0136862	-0.36811	0.103559	0.091769	-0.109603	-0.0153064	-0.242281	0.120217
ENSG00000070961	ATP2B1	3883.3	3134.6	3865.67	3875.81	3808.3	3482.11	3907.26	3585.58	3943.49	2130.24	2649.22	3067.55	2962.9	2520.81	3377.56	3429.2	3461.4	2326.67	-0.151683	-0.015438	0.112292	-0.0249768	-0.35041	-0.160784	-0.224345	0.115621
ENSG00000071051	NCK2	272.338	342.594	232.565	333.597	345.459	355.432	237.833	378.867	344.944	386.955	374.658	285.613	385.271	313.884	336.953	300.512	379.42	408.872	-0.0530737	-0.0323154	-0.183585	-0.0482572	0.153024	-0.0733647	0.0220776	-0.381415
ENSG00000071054	MAP4K4	2834.7	3227.6	2266.64	3201.96	3098.14	3165.13	2994.15	3338.77	3283.65	3573.87	3405.44	2846.85	3888.69	2322.74	3429.7	3347.15	3819.37	3407.26	0.0281968	-0.40159	-0.0603593	-0.0363435	-0.0102424	-0.233567	0.0259459	-0.552784
ENSG00000071073	MGAT4A	156.048	103.443	96.0344	155.869	142.949	119.103	106.176	112.932	129.076	87.3129	127.186	111.278	161.871	117.977	152.431	108.738	158.48	102.759	-0.203375	-0.144829	0.464883	0.272111	-0.261214	0.0333072	0.0305392	0.199247
ENSG00000071082	RPL31	7470.4	6775.97	12882.5	7249.79	7235.4	7076.76	7604.3	8332.34	7402.95	6367.89	7275.26	8435.77	6200.31	15603.3	6490.36	6652.79	6309.38	8434.87	-0.0626627	0.760525	-0.200782	-0.0301602	0.1647	0.342561	-0.025157	0.887413
ENSG00000071127	WDR1	8520	10350.9	9531.71	11727.2	13067	9528.21	10666.4	11553.6	12273.3	12679.2	11374.8	11937.3	12771.7	15550.3	10468.6	11808	11341.6	13952.5	0.119479	-0.162267	0.0215153	-0.0656673	0.11977	0.0157177	0.171327	0.156418
ENSG00000071189	SNX13	1333.86	1058.15	953.402	1246	1248.05	1246.36	1252.87	1097.44	1196.18	757.042	1125.94	1131.32	1045.06	1009.84	1325.75	1266.3	1236.15	795.028	-0.236172	-0.394083	0.183162	0.058871	-0.235674	-0.162613	-0.242263	0.345051
ENSG00000071205	ARHGAP10	337.937	410.923	296.203	460.003	386.694	357.308	367.368	375.224	418.384	374.056	368.742	288.394	416.51	330.12	327.928	327.203	365.437	393.728	0.201701	-0.31064	0.29389	0.136814	0.169233	-0.18214	0.188728	-0.254211
ENSG00000071242	RPS6KA2	53.6724	59.7879	27.769	75.0831	75.1396	60.9581	63.7054	59.198	71.2143	212.329	188.315	144.661	166.604	139.624	176.499	158.164	171.532	151.434	-0.0279626	-1.19794	0.34294	0.0763208	0.0934831	-0.12875	-0.0420527	-0.117138
ENSG00000071243	ING3	654.008	502.029	719.68	628.227	426.097	618.959	633.868	575.586	408.369	424.658	540.296	689.921	516.851	491.391	618.751	640.566	596.632	387.238	-0.302073	0.183171	0.126253	0.62141	-0.195609	0.107085	-0.207093	0.343651
ENSG00000071246	VASH1	3.97573	12.3372	4.62816	6.65293	6.41436	6.56471	9.55581	12.7503	10.0145	14.8829	9.85941	9.27313	3.78645	9.74123	5.01419	8.89675	2.79671	3.24501	0.91021	-1.04594	-0.938473	-0.59003	0.975486	0.0597794	0.437115	1.58588
ENSG00000071462	WBSCR22	3642.77	4034.26	5883.55	3788.37	4041.05	3695.93	3832.94	4071.91	3893.42	3715.76	3608.55	3766.75	3773.2	4076.17	3310.37	3276.97	3341.14	4350.48	0.126366	0.618237	-0.104129	-0.0394609	0.124426	0.200958	0.175449	-0.0939622
ENSG00000071537	SEL1L	1708.57	1820.21	1206.79	2022.49	1741.04	1821.24	1717.92	1844.24	1853.8	1625.21	1915.68	1960.34	1985.05	1785.89	2053.81	2096.67	2054.65	1731.76	-0.00081517	-0.509485	0.133103	0.12565	-0.100444	-0.096993	-0.0497197	0.0444106
ENSG00000071539	TRIP13	3987.66	3943.16	4112.12	4462.22	4405.75	3895.69	3787.28	4155.7	4304.01	4076.92	4055.18	4151.58	4127.23	5325.21	3794.74	4113.26	4167.1	4867.52	0.0174726	0.11872	0.10267	0.0520774	0.0957648	0.0133783	-0.0138691	0.129651
ENSG00000071553	ATP6AP1	2474.89	2746.45	2540.86	2338.03	2572.16	2576.18	2383.64	2570.1	2563.71	2459.64	2266.68	2067.91	2251.99	2038.08	2187.19	2054.16	2064.9	2607.91	0.0923333	0.0921504	-0.136533	-0.132942	0.0515026	0.00962433	0.125126	-0.355681
ENSG00000071564	TCF3	4124.82	4339.85	3524.35	4019.32	4711.81	4403.05	4062.28	4222.18	4983.89	5364.78	4792.66	3627.65	4087.47	4782.95	4056.48	3736.63	3497.75	5422.42	-0.0208589	-0.204933	-0.071037	-0.31032	0.240599	-0.0427036	0.224781	-0.181036
ENSG00000071626	DAZAP1	4527.37	4618.86	4345.85	4255.02	4696.23	4563.41	4476.36	4447.13	5037.3	5589.02	5072.67	4406.59	4470.85	5276.5	4509.76	4229.91	4313.46	5474.34	0.0174218	-0.04269	-0.0637084	-0.243483	0.169694	0.0590374	0.0517041	-0.0531023
ENSG00000071655	MBD3	2439.11	2327.93	3741.87	2195.47	2400.8	2261.08	2513.18	2398.88	2285.53	2635.26	2316.96	2305.3	1986.94	2604.16	1951.52	1842.61	1696.67	2743.12	0.0420409	0.574248	-0.127835	-0.0580033	0.247635	0.323201	0.227841	-0.0750002
ENSG00000071794	HLTF	2439.11	1879.05	1870.94	2072.86	2210.21	2051.94	1928.15	1891.6	2288.87	1239.25	1774.69	1896.36	1656.57	1856.25	2255.38	2124.35	1917.61	1428.89	-0.126987	-0.0434567	0.132016	-0.143012	-0.345801	-0.163788	-0.211109	0.377496
ENSG00000071859	FAM50A	1534.63	1540.25	2147.47	1365.75	1642.99	1489.25	1452.48	1577.4	1620.13	1952.63	1857.51	1642.27	1703.9	2021.85	1552.39	1473.89	1486.92	2262.86	0.0485774	0.564116	-0.207852	-0.24641	0.258879	0.15606	0.196518	-0.16247
ENSG00000071889	FAM3A	1370.63	1346.65	1781.84	1237.44	1428.57	1408.6	1410.01	1372.48	1433.19	1525.99	1362.57	1152.65	1122.68	1744.76	1100.11	1026.09	1062.75	1491.62	-0.0648849	0.337663	-0.149423	-0.211863	0.30868	0.167796	0.0791478	0.226147
ENSG00000071894	CPSF1	3275.01	3983.02	2780.37	2957.7	3323.55	3711.88	3409.3	3131.12	3276.97	3527.24	3151.07	2511.16	2775.47	2518.65	2775.85	2501.96	2495.6	2861.02	0.101712	-0.294198	-0.0822005	-0.147886	0.182909	0.00529651	0.153346	-0.183879
ENSG00000071967	CYBRD1	164.993	200.242	203.639	211.943	144.781	186.625	192.178	181.237	173.585	239.118	251.415	291.176	285.877	198.072	262.743	282.719	296.451	237.968	0.1016	0.0835736	0.225802	0.288038	-0.0635837	0.0425257	-0.0524006	-0.264742
ENSG00000071994	PDCD2	1305.03	1113.19	2032.92	1243.15	1124.35	1043.79	1145.63	1227.67	1109.39	1097.36	1083.55	1224.98	1120.79	1308.57	986.792	1113.08	1056.22	1239.59	0.0928747	0.827407	0.0180691	0.164237	0.134947	0.1382	0.0855989	0.0781251
ENSG00000072041	SLC6A15	354.834	346.39	255.706	325.043	250.16	330.111	307.909	314.205	267.054	234.157	261.274	276.339	240.44	220.801	280.794	304.466	251.704	196.864	0.0694463	-0.268019	0.048927	0.283502	-0.103949	-0.139842	-0.0660533	0.165549
ENSG00000072042	RDH11	2500.74	2252.96	2679.71	1860.92	1921.56	2239.51	2049.19	1893.42	1844.9	1915.92	2139.49	2254.3	1929.2	2171.21	2066.85	2203.43	1969.82	1894.01	0.00864241	0.387022	-0.024982	0.0124768	0.0498364	0.0329296	-0.0300611	0.19706
ENSG00000072062	PRKACA	2527.57	2910.63	1404.65	2627.91	2634.47	2751.55	2553.52	2656.62	2746.2	2588.63	2460.91	2162.49	2381.68	2069.47	2459.96	2054.16	2303.56	2412.13	0.0810846	-0.862281	-0.0156789	-0.0635229	0.000556558	0.0741484	0.0481146	-0.221043
ENSG00000072071	ADGRL1	74.545	129.066	47.4387	74.1326	104.462	97.5329	96.6198	81.9664	137.978	122.04	114.369	102.932	86.1418	87.6711	92.261	76.1166	95.0882	114.657	0.404148	-1.02625	-0.144924	-0.896254	0.309905	0.435406	-0.142553	-0.387153
ENSG00000072110	ACTN1	5555.09	6607.04	4817.92	8090.91	9219.27	6285.25	7355.85	7965.31	9165.5	9393.08	8172.47	8211.36	10582.2	9375.4	8035.74	9166.61	9758.66	10676.1	0.0720354	-0.610481	0.0225713	-0.179911	0.0243414	-0.158768	0.116883	-0.187432
ENSG00000072121	ZFYVE26	1127.12	1452.94	754.391	1303.97	1350.68	1238.86	1314.45	1193.98	1375.33	1393.04	1304.4	1120.19	1432.23	983.865	1291.65	1229.73	1362.93	1173.61	0.229969	-0.80108	0.12714	-0.0768582	0.0141663	-0.13459	0.0715463	-0.254425
ENSG00000072134	EPN2	301.162	349.237	226.78	352.605	378.447	361.059	303.662	363.384	433.962	347.267	355.925	292.104	398.524	376.661	328.931	295.57	364.505	361.278	-0.0480274	-0.421174	-0.0434425	-0.299515	0.113789	-0.0170174	0.128729	0.0601571
ENSG00000072135	PTPN18	609.281	609.268	514.883	558.846	508.567	568.317	581.842	582.872	521.867	556.62	485.083	492.403	507.384	464.332	460.302	489.321	488.492	493.242	0.100381	-0.176383	-0.0607287	0.0987683	0.07565	0.00905961	0.0547438	-0.0871383
ENSG00000072163	LIMS2	47.7088	56.9409	55.538	79.8352	108.128	76.9009	75.3847	93.806	76.7779	179.587	186.343	147.443	200.682	169.93	151.428	142.348	153.819	213.089	-0.433536	-0.440797	-0.232656	0.056333	0.299324	0.0507342	0.383676	-0.326513
ENSG00000072195	SPEG	309.113	304.634	341.327	251.861	364.702	392.945	286.674	287.793	487.373	763.988	565.93	423.782	498.865	808.522	476.348	420.124	356.115	643.594	-0.367252	0.251743	-0.192405	-0.952398	0.248609	0.0125076	0.486308	0.329136
ENSG00000072201	LNX1	12.9211	11.3882	9.25633	19.0084	7.3307	15.0051	13.8028	16.3933	6.67634	10.9141	8.87347	12.9824	10.4127	16.2354	18.0511	14.8279	13.9836	4.32668	-0.397912	-0.576452	0.21353	1.50951	-1.02451	-0.191759	-0.425381	1.90781
ENSG00000072210	ALDH3A2	2622.99	2699	2473.75	2888.32	3075.23	2741.24	2542.91	2652.98	2994.34	2500.32	2533.87	2258.94	2312.58	2504.58	2383.74	2290.42	2276.52	2488.92	-0.0224031	-0.039776	0.122618	-0.0520057	0.0881123	-0.0199676	0.0226683	0.00904579
ENSG00000072274	TFRC	6776.64	7056.87	4636.26	4950.73	3620.45	6719.45	6348.24	4336.93	3299.22	6316.29	6853.28	6718.39	5974.07	3707.08	7417.99	7173.74	6190.05	3665.78	0.0706854	-0.453394	0.190966	0.585514	-0.114234	-0.0946113	-0.051237	0.0161623
ENSG00000072310	SREBF1	7860.02	8048.6	7602.92	4153.33	3432.6	7204.31	7089.35	4900.68	3434.98	4639.49	3826.44	3521.94	3169.26	1804.29	3497.9	3101.01	2966.38	2430.51	0.159878	0.100901	-0.238714	0.273968	0.129514	0.183631	0.0954433	-0.429828
ENSG00000072364	AFF4	3252.15	3249.43	1641.84	3417.71	3090.81	3531.82	3098.2	3082.85	3329.27	3285.15	3626.29	3501.54	4175.51	2561.94	4207.91	4166.64	4395.5	2565.72	-0.120225	-0.916117	0.148764	0.0378229	-0.214607	-0.250898	-0.0740744	-0.0021264
ENSG00000072401	UBE2D1	472.118	330.257	562.322	534.135	368.368	403.261	416.208	516.388	385.002	331.392	326.347	457.166	401.364	467.579	415.175	466.585	470.78	354.788	-0.288124	0.43409	0.0487484	0.472338	-0.347314	-0.0294229	-0.230141	0.398253
ENSG00000072415	MPP5	1320.94	1190.06	1320.18	1439.88	1187.57	1293.25	1333.57	1316.02	1159.46	1156.9	1354.68	1544.9	1530.67	1345.37	1505.26	1738.82	1596.92	1147.65	-0.11996	-0.0145498	0.129775	0.312503	-0.152056	-0.170591	-0.0611278	0.22932
ENSG00000072422	RHOBTB1	990.951	1061	945.303	1207.98	1086.78	1074.74	1212.53	1244.07	1032.61	1070.57	1130.87	1430.84	1459.68	1056.38	1143.23	1377.02	1638.87	1093.57	-0.0185615	-0.359167	-0.0424664	0.226307	-0.0156826	0.0553191	-0.167055	-0.049912
ENSG00000072501	SMC1A	11720.5	13268.2	7540.44	11329.9	12170.8	12735.5	11714.4	10617.4	12525.9	10405.1	10002.4	7588.21	10267.9	6245.21	10770.5	9574.88	10432.7	9146.61	0.0591094	-0.635557	0.093712	-0.144777	-0.106739	-0.335495	-0.0229652	-0.550486
ENSG00000072506	HSD17B10	3449.94	3684.08	7395.81	3364.48	3705.67	3480.24	3663.06	3697.6	3397.14	3585.78	3483.33	3587.78	3098.26	4225.53	3039.6	2807.42	2668.99	4249.89	0.0821174	1.01366	-0.136203	-0.0139382	0.196586	0.353846	0.215164	-0.00829121
ENSG00000072518	MARK2	1186.76	1464.33	875.88	1265.96	1391.92	1399.22	1126.52	1359.73	1440.98	1360.29	1286.65	1112.78	1308.22	990.359	1176.33	1087.38	1275.3	1291.52	0.0656158	-0.363072	-0.103093	-0.186818	0.129333	0.0333072	0.036767	-0.383041
ENSG00000072571	HMMR	754.395	499.182	627.116	594.012	757.811	645.218	705.006	607.462	752.201	442.517	672.412	702.904	474.253	1015.25	811.296	767.097	624.599	561.387	-0.37022	-0.168903	-0.0323035	-0.340627	-0.270882	-0.126083	-0.397273	0.854771
ENSG00000072609	CHFR	285.259	315.073	371.41	296.531	291.395	297.288	338.7	333.33	294.872	394.892	375.644	382.053	379.592	419.955	348.987	372.675	395.268	378.585	0.0838257	0.133005	-0.168771	0.00809369	0.10619	0.0358561	-0.0583844	0.14962
ENSG00000072682	P4HA2	663.947	698.475	671.084	696.657	1193.99	734.31	671.03	679.411	1254.04	879.082	832.134	689.921	841.539	1110.5	763.159	770.063	763.502	1161.71	-0.0721812	0.000116165	0.0361646	-0.848062	0.124832	-0.158544	0.140398	-0.0650454
ENSG00000072736	NFATC3	713.644	874.992	271.905	710.913	751.396	833.719	686.956	706.733	774.455	931.668	896.221	640.774	838.699	600.709	914.588	848.156	896.812	737.7	0.0697086	-1.33712	0.00850865	-0.123509	-0.0292677	-0.404516	-0.0966526	-0.296366
ENSG00000072756	TRNT1	637.111	558.97	666.456	743.227	605.699	586.135	579.719	654.821	613.111	451.447	502.83	563.807	585.007	664.569	613.737	602.013	642.311	534.345	-0.0684632	0.201156	0.182704	0.277656	-0.287549	-0.0945946	-0.13482	0.314646
ENSG00000072778	ACADVL	6201.15	7054.03	8091.19	6182.47	7432.41	6760.72	6770.82	6458.95	7260.52	6850.09	6151.29	6071.12	5889.82	8307.11	5466.47	5122.55	5253.16	6889.16	0.0612708	0.257021	-0.0631164	-0.231889	0.17028	0.245101	0.16504	0.270018
ENSG00000072786	STK10	419.44	497.284	311.244	567.4	566.296	453.903	485.223	549.175	580.842	663.776	542.268	441.401	656.003	454.591	527.493	512.057	566.8	594.919	0.131685	-0.6406	0.0471	-0.0337789	0.0398547	-0.214214	0.210862	-0.388124
ENSG00000072803	FBXW11	1640.98	1700.63	1231.09	1640.42	1558.69	1583.97	1329.32	1551.9	1483.26	1611.32	1676.1	1526.36	1733.25	1369.18	1686.77	1611.3	1780.57	1519.75	0.102527	-0.110749	0.0800342	0.145296	-0.0091571	-0.0781314	-0.0388632	-0.150515
ENSG00000072818	ACAP1	27.8301	25.6234	48.5957	31.3638	40.3188	25.321	39.285	26.4114	57.8616	16.8673	23.6626	51.0022	32.1848	24.8943	25.0709	39.5411	33.5605	48.6752	0.0171253	0.306852	0.24794	-0.883506	-0.0834078	0.367208	-0.0603845	-0.967373
ENSG00000072832	CRMP1	36.7755	49.3488	17.3556	47.5209	45.8169	45.0152	45.6555	40.0725	62.3125	48.6174	46.3392	35.2379	58.69	23.8119	46.1305	39.5411	51.273	46.5119	0.132603	-1.39539	0.245952	-0.390959	0.00651275	-0.166224	0.194914	-0.965915
ENSG00000072840	EVC	216.677	325.512	90.2492	316.489	345.459	315.106	287.736	243.167	379.439	349.251	319.445	218.846	336.994	222.966	274.777	230.327	341.199	282.316	0.0468727	-1.67276	0.380209	-0.26171	0.217304	-0.0737668	-0.0178888	-0.340488
ENSG00000072849	DERL2	1074.44	1086.62	1240.35	1016	935.58	1064.42	967.26	1083.78	936.913	1035.85	1041.15	1224.98	1121.74	1304.24	1115.16	1139.77	1078.6	1215.8	0.0297806	0.35877	-0.0931727	0.11691	-0.0990611	0.104014	0.0565758	0.101309
ENSG00000072858	SIDT1	17.8908	9.49015	8.09929	21.8596	15.5777	16.8807	16.9881	17.304	8.90179	15.8751	14.7891	12.9824	25.5585	12.9883	18.0511	22.7361	30.7638	12.9801	-0.830872	-1.06866	0.337161	1.2961	-0.287549	-0.808431	-0.267429	0.000917908
ENSG00000072864	NDE1	638.105	692.781	365.625	817.36	721.157	634.902	493.717	791.431	764.441	742.159	668.468	500.749	886.976	570.403	672.904	532.816	813.843	895.624	0.125866	-0.433318	0.0465075	0.0965666	-0.00954164	-0.0895496	0.124145	-0.65091
ENSG00000072954	TMEM38A	238.544	249.591	187.441	173.927	211.674	224.138	179.437	169.397	206.967	231.181	188.315	159.498	181.75	177.507	164.465	152.233	182.718	202.272	0.155177	0.0629584	0.0380681	-0.250919	0.195363	0.0672545	-0.0076697	-0.188425
ENSG00000072958	AP1M1	2453.03	2845.15	2289.78	2373.2	2749.93	2437.38	2333.74	2572.83	2568.17	2899.18	2609.79	2150.44	2387.36	2163.64	2309.53	2333.91	2270	2722.57	0.223169	-0.027432	-0.116528	-0.113907	0.17633	-0.118119	0.0727241	-0.331509
ENSG00000073008	PVR	1549.54	1848.68	1550.44	2089.02	1814.35	1689.95	1808.17	1921.66	1853.8	2171.91	2097.1	1880.59	2304.06	1940.67	1838.2	1900.94	2166.52	2242.3	0.12952	-0.221858	0.120475	0.172343	0.190099	-0.0155248	0.0887967	-0.208427
ENSG00000073050	XRCC1	973.061	1135.02	951.088	940.914	1103.27	1101.93	1040.52	1001.81	1057.09	1115.22	1017.49	837.364	894.549	853.982	949.687	852.111	838.081	1083.83	0.0426819	-0.129656	-0.0904761	-0.167959	0.0994925	-0.0251856	0.0940709	-0.343867
ENSG00000073060	SCARB1	3179.59	3525.59	2707.48	3302.7	3992.48	3368.64	3241.54	3388.86	4029.17	4202.92	3487.27	2910.84	3501.52	2901.81	3443.74	3180.09	3253.51	4170.92	0.0657002	-0.259731	-0.0371504	-0.286835	0.018122	-0.127635	0.105986	-0.523416
ENSG00000073067	CYP2W1	12.9211	10.4392	8.09929	8.55377	5.49802	17.8185	13.8028	11.8396	13.3527	16.8673	22.6767	18.5463	9.46613	18.4001	22.0624	18.782	11.1868	15.1434	-0.771371	-0.769097	-0.468988	-0.642497	0.0396162	-0.0182231	-0.240957	0.281026
ENSG00000073111	MCM2	13055.3	15181.4	12256.5	12958	12706.8	14050.4	13981.2	13458	12445.8	13855	12759.1	11551.5	11664.2	10961.1	10969	10870.8	11006.9	11498.2	0.111696	-0.189937	-0.0546175	0.0581837	0.218086	0.0876229	0.0836716	-0.0690168
ENSG00000073150	PANX2	46.7149	42.7057	59.0091	60.8268	69.6416	52.5177	62.6436	53.7335	93.4688	86.3207	68.03	47.293	70.0493	80.0946	73.2071	66.2313	60.5954	97.3504	-0.298377	-0.0862299	0.178884	-0.619777	-0.105814	-0.485888	0.209163	-0.281482
ENSG00000073169	SELENOO	585.427	644.381	762.49	607.317	708.329	671.476	585.028	687.607	699.903	597.299	576.776	482.203	573.647	690.545	490.388	437.918	524.849	756.088	-0.0594227	0.382214	-0.179134	-0.204704	0.234088	0.138981	0.128261	-0.130818
ENSG00000073282	TP63	7.95147	8.54113	2.31408	5.70251	6.41436	9.37816	6.37054	5.46443	3.33817	8.92973	15.7751	6.49119	12.306	5.4118	8.0227	5.93116	11.1868	3.24501	-0.134878	-1.46097	0.061527	0.77254	0.975486	0.130169	0.137555	0.737884
ENSG00000073331	ALPK1	156.048	186.007	99.5055	124.505	140.2	161.304	150.769	119.307	136.865	157.758	165.638	137.242	133.472	124.471	194.55	166.073	133.31	141.699	0.20557	-0.599495	0.061527	-0.136551	-0.23211	-0.275088	0.00175766	-0.187015
ENSG00000073350	LLGL2	2534.53	2932.46	2583.67	2131.79	2162.56	2753.43	2587.5	2350.61	1963.96	3038.09	2695.56	2534.35	2363.69	2653.95	2407.81	2159.93	2090.08	2512.72	0.0908802	-0.00213518	-0.140973	0.118301	0.162864	0.230628	0.177487	0.0788877
ENSG00000073417	PDE8A	1966	1749.03	1681.18	1746.87	1870.24	1802.48	1766.76	1803.26	1927.24	1661.92	1727.37	1882.45	1851.57	1986.13	1802.1	1916.75	1923.2	1634.4	-0.043427	-0.0716329	-0.0458366	-0.141762	-0.0611018	-0.0260568	-0.0547598	0.281194
ENSG00000073464	CLCN4	162.011	189.803	209.424	376.366	288.646	161.304	316.403	319.669	279.294	237.134	208.034	329.196	451.534	296.566	183.519	329.18	371.03	324.501	0.234717	-0.595335	0.235556	0.430353	0.180885	7.3125e-05	0.283298	-0.129869
ENSG00000073536	NLE1	801.11	975.587	995.055	891.493	935.58	875.92	823.923	896.166	865.699	829.472	771.006	748.342	705.227	905.935	656.859	598.059	618.073	898.869	0.155471	0.272268	-0.00754336	0.0423578	0.23116	0.32341	0.190309	0.0112971
ENSG00000073578	SDHA	7294.48	7960.34	8387.39	6948.51	7989.54	7268.08	7036.26	7302.3	7503.09	6408.57	5991.57	5512.88	5999.63	5593.63	5332.09	5264.9	5482.49	6434.86	0.131256	0.253414	-0.0716466	-0.110782	0.168233	0.0664007	0.130044	-0.202123
ENSG00000073584	SMARCE1	1307.02	1132.17	1270.43	1194.68	1080.36	1158.2	1170.06	1142.07	1010.35	1087.44	1140.73	1283.4	1114.16	1145.14	1261.57	1335.5	1232.42	998.382	-0.0327917	0.118742	0.0649743	0.24176	-0.145257	-0.0574075	-0.14553	0.197855
ENSG00000073605	GSDMB	75.5389	78.7682	55.538	61.7772	75.1396	58.1446	46.7173	40.0725	68.9888	79.3753	81.8331	66.7666	52.0637	90.9182	90.2554	77.1051	79.2401	58.4102	0.437968	0.249519	0.624463	-0.159288	-0.141328	-0.207701	-0.605954	0.638348
ENSG00000073614	KDM5A	2247.28	2313.7	1820.03	2141.29	1971.96	2267.64	2113.96	2143.88	2254.38	2205.64	2269.64	2118.91	2328.67	1548.86	2386.75	2263.73	2355.76	1900.5	0.0290092	-0.215987	-0.00173997	-0.0742468	-0.0725879	-0.0953772	-0.0166897	-0.295173
ENSG00000073670	ADAM11	13.9151	10.4392	9.25633	9.50419	5.49802	11.2538	11.6793	7.2859	4.45089	7.93753	9.85941	10.2004	10.4127	6.49416	8.0227	9.88527	8.39013	5.40835	-0.108406	-0.335444	0.383455	1.09447	0.297414	0.0452798	0.311584	0.263952
ENSG00000073711	PPP2R3A	327.998	295.144	242.979	458.102	331.714	353.557	358.874	408.011	374.988	325.439	412.123	409.873	562.288	365.837	485.373	513.046	644.176	343.971	-0.260525	-0.562646	0.167061	0.288825	-0.236018	-0.323912	-0.196145	0.0889144
ENSG00000073712	FERMT2	2480.86	2207.41	2731.77	3365.43	2663.79	2326.72	2765.87	2986.31	2671.65	2580.69	3028.81	3623.94	4168.88	3491.69	3370.54	4071.74	4209.98	3098.99	-0.0759453	-0.0178975	0.172428	0.333061	-0.154226	-0.168087	-0.0141534	0.172129
ENSG00000073756	PTGS2	2451.04	1991.03	656.042	509.424	528.727	1578.34	753.847	457.19	441.751	1326.56	1376.37	1224.98	421.243	382.073	1707.83	1158.55	428.829	290.969	0.335105	-0.200482	0.156073	0.205634	-0.311294	0.0804342	-0.0257509	0.39298
ENSG00000073792	IGF2BP2	15.9029	19.9293	10.4134	9.50419	11.9124	14.0672	11.6793	11.8396	16.6908	17.8595	12.8172	11.1278	12.306	17.3177	19.0539	17.7935	21.4415	16.2251	0.502552	-0.165519	-0.316985	-0.812422	-0.572002	-0.677186	-0.801045	0.0940273
ENSG00000073803	MAP3K13	592.384	495.386	730.093	550.292	437.093	545.809	484.161	539.157	481.809	490.143	520.577	588.844	492.239	410.214	531.504	566.426	568.665	532.182	-0.139844	0.592594	0.0294932	0.191736	-0.0299686	0.0559977	-0.20822	-0.375543
ENSG00000073849	ST6GAL1	18.8847	20.8783	16.1986	16.1571	12.8287	15.9429	16.9881	10.9289	16.6908	24.8048	14.7891	23.1828	12.306	8.65887	19.0539	16.805	22.3737	17.3067	0.389094	-0.0686573	0.564027	-0.0468877	-0.365551	0.46417	-0.862445	-0.999082
ENSG00000073905	VDAC1P1	10.9333	11.3882	6.94225	10.4546	10.0797	7.50253	2.12351	10.0181	12.24	12.8985	15.7751	11.1278	10.4127	7.57652	12.034	14.8279	23.3059	10.8167	0.602088	1.70895	0.061527	-0.22746	0.390523	-0.414152	-1.16235	-0.513655
ENSG00000073910	FRY	57.6481	80.6663	33.5542	114.05	67.8089	68.4606	82.817	107.467	65.6507	66.4768	80.8472	70.4758	183.643	60.6121	79.2242	86.0019	187.38	54.0835	0.236692	-1.30343	0.0857746	0.796788	0.0292571	-0.28724	-0.0290612	0.164417
ENSG00000073921	PICALM	3380.37	3316.81	2508.47	4641.84	4304.04	3605.9	4133.42	4129.29	4394.14	4206.89	4778.86	5061.28	5855.75	4833.82	5189.68	5865.92	6085.64	4841.56	-0.120566	-0.72053	0.168806	0.0791159	-0.118981	-0.212856	-0.0555566	-0.00230888
ENSG00000073969	NSF	1032.7	1070.49	829.599	1017.9	1067.53	1052.23	977.877	973.579	1044.85	1023.94	967.208	987.589	940.933	1074.78	977.767	1042.9	1018	922.665	0.0248197	-0.23724	0.0642237	-0.0376986	-0.0156632	-0.0786133	-0.113577	0.220166
ENSG00000074047	GLI2	282.277	415.669	187.441	780.294	628.607	445.463	341.885	815.11	737.736	677.667	610.298	393.181	940.933	534.686	578.637	532.816	883.761	731.21	-0.0998713	-0.867079	-0.0629784	0.0809134	0.0768539	-0.438445	0.0904364	-0.451594
ENSG00000074054	CLASP1	1793.06	2064.11	853.896	1794.39	2004.03	2133.53	1617.05	1702.17	2119.74	2106.42	2065.55	1552.32	2176.26	1396.24	2274.44	2072.94	2091.01	1864.8	-0.0477258	-0.921235	0.0761192	-0.240392	-0.138985	-0.417251	0.0576545	-0.417471
ENSG00000074071	MRPS34	3277	3076.71	7600.6	2852.21	3485.75	3128.56	3425.23	3572.82	3735.41	4005.48	3407.41	3176.98	2820.91	4326.19	2906.22	2682.86	2698.83	4853.46	-0.0241099	1.14992	-0.324987	-0.389189	0.229531	0.243881	0.0638266	-0.165916
ENSG00000074181	NOTCH3	27.8301	43.6547	18.5127	16.1571	23.8248	26.2589	29.7292	20.0362	22.2545	23.8126	16.761	12.9824	18.9323	11.906	26.0738	14.8279	14.9158	12.9801	0.733332	-0.683367	-0.310442	-0.461925	-0.637491	-0.191759	0.344006	-0.124613
ENSG00000074201	CLNS1A	2439.11	2558.54	3284.84	2493.9	2445.7	2253.57	2357.1	2315.1	2287.76	2133.21	2185.83	2234.83	2174.37	2189.61	2089.91	2206.39	2013.63	2372.1	0.183109	0.478811	0.107331	0.124467	0.0647394	0.0184724	0.110797	-0.115492
ENSG00000074219	TEAD2	875.655	949.015	739.349	863.93	918.17	993.147	948.148	924.399	882.39	1020.97	1034.25	911.549	911.588	1088.85	933.642	823.443	895.88	1104.39	-0.0655773	-0.358856	-0.0976005	-0.0305005	0.147647	0.146651	0.025077	-0.0204347
ENSG00000074266	EED	879.631	762.059	1205.64	910.501	958.489	776.512	783.576	916.202	917.997	609.206	721.709	880.02	869.937	1078.03	771.182	802.684	930.373	1007.04	-0.0271055	0.62165	-0.00900571	-0.0118284	-0.0956541	0.132705	-0.0968973	0.0982825
ENSG00000074276	CDHR2	14.909	22.7764	3.47112	9.50419	9.16337	16.8807	20.1734	14.5718	8.90179	3.96877	14.7891	10.2004	8.51952	1.08236	7.01986	6.91969	9.32237	8.65337	0.432163	-2.53898	-0.616545	0.0944681	1.07502	0.559853	-0.129925	-2.99908
ENSG00000074319	TSG101	1591.29	1486.16	1957.71	1539.68	1367.17	1508.01	1577.77	1425.3	1252.93	1453.56	1507.5	1811.04	1445.48	1912.53	1451.11	1611.3	1452.43	1482.97	-0.0210579	0.311283	0.111358	0.297327	0.0550093	0.168596	-0.00691753	0.366991
ENSG00000074356	NCBP3	887.582	949.015	872.409	1079.68	1067.53	1056.92	958.766	986.329	1114.95	1108.28	1047.07	945.86	1068.73	914.594	972.752	1048.83	1119.62	1062.2	-0.155362	-0.136174	0.130457	-0.0463797	0.106213	-0.149079	-0.067113	-0.215854
ENSG00000074370	ATP2A3	352.846	444.139	386.452	432.44	422.431	456.717	425.764	430.779	429.511	421.681	331.276	291.176	394.738	355.014	304.863	353.893	363.572	393.728	-0.0402879	-0.139766	0.00555339	0.00980572	0.119876	-0.281419	0.118651	-0.149325
ENSG00000074410	CA12	833.91	912.003	563.479	741.326	1742.87	926.563	793.132	729.501	1930.57	1093.4	922.841	806.763	851.952	1175.44	999.829	869.904	901.473	1340.19	-0.0228493	-0.493199	0.0231989	-1.38085	-0.115599	-0.108712	-0.0815132	-0.189234
ENSG00000074416	MGLL	2812.83	2931.51	2892.6	3442.42	3443.59	2896.91	3344.53	3367	3190.18	5984.9	4935.62	4657.9	4993.38	4489.63	4656.17	5000.96	4691.95	5511.11	0.0171253	-0.209436	0.0319585	0.109785	0.0840869	-0.102527	0.0898301	-0.295748
ENSG00000074527	NTN4	785.207	758.263	1242.66	1482.65	1155.5	748.377	1187.04	1387.96	1191.73	1771.06	1805.26	2275.63	2097.69	2647.45	1877.31	2206.39	2169.32	2098.44	0.0189321	0.0660616	0.0952102	0.315128	-0.0564628	0.0445745	-0.0484357	0.335286
ENSG00000074582	BCS1L	531.754	567.511	635.216	540.788	561.715	533.617	536.187	526.407	496.275	430.611	489.027	436.765	448.694	603.957	389.101	337.088	410.184	546.244	0.0888421	0.244511	0.0388862	0.123925	0.329769	0.373732	0.129461	0.1449
ENSG00000074590	NUAK1	409.501	417.567	565.793	496.118	443.507	395.758	776.144	473.584	423.948	647.901	614.241	1042.3	805.567	484.897	587.663	1082.44	702.907	486.752	0.0773858	-0.456049	0.0670652	0.226799	0.0638174	-0.0545126	0.196672	-0.00550836
ENSG00000074603	DPP8	1390.51	1241.31	1122.33	1454.14	1293.87	1298.88	1341	1346.07	1321.92	1179.72	1366.51	1547.69	1618.71	1080.19	1621.59	1755.62	1733.03	1129.26	-0.0653981	-0.25681	0.111412	0.137537	-0.246907	-0.181871	-0.0984528	-0.0640921
ENSG00000074621	SLC24A1	322.034	386.249	245.293	411.531	278.566	386.38	408.776	363.384	339.381	330.4	320.431	281.903	365.393	185.083	370.047	327.203	336.538	257.438	-0.000490233	-0.736806	0.179505	0.278098	-0.207695	-0.214984	0.11868	-0.476047
ENSG00000074657	ZNF532	863.728	1057.2	446.618	1089.18	1148.17	1106.62	986.371	1090.15	1264.05	1303.74	1172.28	978.316	1312.95	1231.72	1252.54	1146.69	1367.59	1084.92	-0.0659123	-1.14309	-0.00128908	-0.214816	-0.0955389	-0.229106	-0.0588234	0.183097
ENSG00000074695	LMAN1	5402.03	4709.01	3938.57	5020.11	5351.41	5195.5	4868.15	4738.57	5374.45	3883.44	4773.93	4974.11	4899.67	4590.29	5811.44	5771.02	5428.42	4248.8	-0.141839	-0.305703	0.0832676	-0.0983989	-0.28372	-0.214389	-0.147847	0.111527
ENSG00000074696	HACD3	4475.68	4441.39	3356.58	4623.79	4062.12	4388.04	3881.78	4247.68	3895.64	4266.42	4279.97	3936.45	4570.25	3624.82	4632.11	4594.67	4749.75	4278.01	0.0174336	-0.209728	0.122399	0.247213	-0.114067	-0.223069	-0.0555788	-0.239029
ENSG00000074755	ZZEF1	1623.09	2030.89	845.797	1514.97	1634.75	1830.62	1664.83	1402.54	1625.69	1837.54	1633.7	1282.47	1660.36	878.876	1756.97	1570.77	1627.69	1270.96	0.149783	-0.976994	0.111248	-0.101765	-0.104943	-0.292542	0.0286728	-0.532191
ENSG00000074800	ENO1	58372.7	67086.8	65312.7	57564	73745	61647.4	63392.2	61515.8	68418	61365.1	54039.4	47407	52329.7	54201.3	52566.7	50476.2	48308.5	66784.5	0.12199	0.0430585	-0.09579	-0.249209	0.0398627	-0.0905013	0.115352	-0.301186
ENSG00000074803	SLC12A1	5.9636	6.6431	2.31408	2.85126	0.916337	2.81345	4.24702	0.910738	1.11272	1.98438	3.94377	1.85463	1.89323	2.16472	3.00851	3.95411	6.52566	4.32668	1.23952	-0.876012	1.64649	1.3575	0.390523	-1.09222	-1.78528	-0.999082
ENSG00000074842	MYDGF	2713.44	2868.87	5571.15	2760.02	3048.65	2689.66	2848.69	2872.47	2993.23	2741.43	2557.53	2704.05	2409.13	3851.03	2125.01	2068.99	2118.97	3334.79	0.0930613	0.967677	-0.0576142	-0.117025	0.267281	0.386195	0.185146	0.20765
ENSG00000074855	ANO8	723.583	887.329	505.627	674.797	817.373	935.003	890.813	716.751	923.56	913.809	788.753	577.716	671.148	641.839	748.117	622.772	638.582	692.269	-0.0755018	-0.81705	-0.0870176	-0.452752	0.0763102	-0.108343	0.0717593	-0.109122
ENSG00000074935	TUBE1	572.506	463.119	414.221	496.118	442.591	546.747	453.37	473.584	420.609	401.838	513.675	485.912	480.879	667.816	529.498	426.055	481.967	421.852	-0.239489	-0.130289	0.0670652	0.238204	-0.0437687	0.189655	-0.00325814	0.662714
ENSG00000074964	ARHGEF10L	409.501	559.919	321.657	555.995	483.826	479.224	436.382	551.907	456.217	574.479	514.661	418.218	499.812	503.297	426.206	341.042	459.593	491.079	0.224517	-0.440066	0.0106459	0.285353	0.272073	0.294307	0.121028	0.0354563
ENSG00000075073	TACR2	3.97573	14.2352	9.25633	6.65293	5.49802	8.44035	3.18527	11.8396	6.67634	3.96877	5.91565	5.56388	8.51952	3.24708	6.01702	1.97705	5.59342	6.49003	0.754091	1.53903	-0.831558	-0.00506756	-0.0245141	1.49274	0.60704	-0.999082
ENSG00000075089	ACTR6	683.826	511.519	850.425	620.623	587.372	550.498	541.496	617.48	563.038	424.658	580.719	650.974	553.768	924.335	632.79	651.439	614.344	492.16	-0.10595	0.651235	0.00732475	0.140486	-0.123887	-0.00103116	-0.149764	0.909287
ENSG00000075131	TIPIN	562.566	528.601	746.292	638.681	498.487	510.172	563.793	558.282	491.824	389.931	456.491	534.133	552.822	442.685	491.39	468.562	550.952	495.405	0.051196	0.404575	0.194101	0.376955	-0.106284	0.188958	0.00488788	-0.162329
ENSG00000075142	SRI	9719.67	9065.94	12338.7	8643.11	7856.67	8717.94	8604.47	8749.46	7283.89	5120.7	5714.52	6442.05	5807.47	5383.66	5614.89	5798.7	5754.7	5712.3	0.0564691	0.52003	-0.017644	0.246841	0.0253743	0.151789	0.0131692	-0.0854867
ENSG00000075151	EIF4G3	1921.27	1943.58	996.213	1645.17	1856.5	1945.97	1852.76	1486.32	2001.79	1827.62	1979.77	1556.03	1587.47	1504.48	2150.08	1880.18	1816	1582.48	-0.00177031	-0.895154	0.146492	-0.283049	-0.11906	-0.272998	-0.194033	-0.072927
ENSG00000075188	NUP37	818.007	786.733	962.658	813.558	849.444	763.382	805.873	812.378	891.291	866.183	830.163	863.329	883.19	1006.59	925.619	945.032	837.149	914.012	0.0434686	0.256471	0.00209412	-0.131651	-0.157025	-0.130453	0.0772393	0.139197
ENSG00000075213	SEMA3A	430.373	338.798	371.41	391.572	413.268	406.074	431.073	389.796	425.06	199.431	296.768	324.56	260.319	274.919	387.095	365.755	309.503	191.456	-0.261318	-0.214919	0.00656057	-0.118388	-0.383352	-0.172394	-0.249674	0.521997
ENSG00000075218	GTSE1	1681.74	1917.01	1338.7	1878.98	2200.13	1891.58	1578.83	1857.91	2286.65	1944.7	1866.39	1450.32	1773.01	1844.34	1635.63	1461.04	1724.64	2143.87	0.0192695	-0.238028	0.0162708	-0.283286	0.190403	-0.0106295	0.0399033	-0.217114
ENSG00000075223	SEMA3C	3961.82	3029.26	3568.32	4712.18	3339.13	3550.57	4172.7	4591.03	3252.49	3502.44	4631.95	5038.09	5744.99	4370.57	5651.99	5687	6582.53	3666.86	-0.229088	-0.225739	0.0375753	0.534848	-0.287139	-0.174789	-0.196336	0.253274
ENSG00000075234	TTC38	1406.42	1694.94	1319.03	1386.66	1339.68	1513.64	1449.3	1402.54	1319.69	1276.95	1244.26	1063.63	1145.4	1233.89	1092.09	973.699	1069.28	1208.23	0.163217	-0.135879	-0.0164234	0.0714159	0.188194	0.127446	0.0992193	0.0303225
ENSG00000075239	ACAT1	1448.16	1319.13	1667.3	1418.97	1357.1	1350.46	1343.12	1326.03	1266.28	989.215	1014.53	1200.87	994.89	1033.65	936.65	1015.22	970.459	972.422	-0.0338586	0.311921	0.0977308	0.164254	0.115234	0.242292	0.0358702	0.0880975
ENSG00000075240	GRAMD4	439.319	501.08	313.558	404.878	484.742	462.343	376.923	454.458	522.98	439.541	433.814	336.615	370.126	414.544	356.007	311.386	293.655	457.547	0.116076	-0.265538	-0.166659	-0.369267	0.28517	0.112394	0.333894	-0.142395
ENSG00000075275	CELSR1	1830.83	2415.24	1056.38	1788.69	2055.34	2250.76	2040.7	1963.55	2071.89	1950.65	1763.85	1512.45	1923.52	1141.89	1770.01	1645.9	1768.45	1626.83	0.101757	-0.949934	-0.134564	-0.212046	-0.00502894	-0.121989	0.121258	-0.510644
ENSG00000075292	ZNF638	3118.96	2448.46	2286.31	2781.88	2944.19	2890.35	2845.51	2625.66	3149.01	1689.7	2481.61	2016.91	2222.65	2199.35	3202.06	2579.07	2749.17	1676.59	-0.23937	-0.315662	0.0833789	-0.178839	-0.367721	-0.354705	-0.306716	0.39155
ENSG00000075303	SLC25A40	1360.69	1062.9	1228.78	1173.77	984.146	1188.21	1097.86	1123.85	975.858	755.058	950.447	1202.73	948.506	1056.38	1101.12	1222.81	1151.31	800.437	-0.160792	0.162535	0.0626957	0.266402	-0.212287	-0.0238907	-0.279551	0.400274
ENSG00000075336	TIMM21	1024.75	881.635	991.584	1103.44	1133.51	962.2	1020.35	1036.42	1096.03	847.332	888.333	980.17	944.72	1178.69	937.653	968.757	910.796	1080.59	-0.126155	-0.0412534	0.0903944	0.00971236	-0.0779534	0.016898	0.0527589	0.125365
ENSG00000075391	RASAL2	645.063	604.522	335.542	737.525	573.627	648.969	671.03	711.286	689.888	724.3	825.233	785.434	1046.01	610.451	853.415	901.537	1133.6	607.899	-0.102353	-0.999884	0.0522611	0.0963285	-0.0484457	-0.198896	-0.116019	0.00604294
ENSG00000075399	VPS9D1	648.045	666.208	807.615	519.879	656.097	706.176	702.883	594.712	600.871	732.237	694.103	687.139	554.715	663.486	583.651	591.139	481.034	691.188	-0.0840535	0.200384	-0.194015	-0.208879	0.250042	0.217104	0.205607	-0.0590109
ENSG00000075407	ZNF37A	404.531	359.677	289.26	384.92	361.953	411.701	341.885	371.581	415.046	269.876	331.276	349.597	400.417	272.755	439.243	392.445	472.644	287.724	-0.194898	-0.241145	0.0508798	-0.108714	-0.406984	-0.166798	-0.23925	-0.0770846
ENSG00000075413	MARK3	2458.99	2309.9	2046.81	2046.25	2114.91	2364.23	1707.3	2041.87	2261.05	2158.02	2263.72	2016.91	1993.57	2413.66	2217.27	2014.62	2020.16	2177.4	-0.0335416	0.261654	0.00308907	-0.144012	0.0299095	0.00163763	-0.0191161	0.148614
ENSG00000075415	SLC25A3	11507.8	11662.4	16449.7	10982.1	11502.8	10391.9	10772.6	10876	10909.1	10556.9	10290.3	9808.19	10286.8	8812.57	9634.26	9670.76	8851.59	11384.6	0.166405	0.610694	0.0139998	0.00961489	0.095035	0.0203579	0.216791	-0.369447
ENSG00000075420	FNDC3B	2218.46	2114.41	1469.44	2958.65	2317.42	2176.67	2081.04	2873.38	2397.92	2421.94	2795.14	2669.74	4048.66	2409.33	3240.17	3050.6	4264.05	2265.02	-0.041872	-0.502037	0.0421926	0.303158	-0.213146	-0.192394	-0.0747795	0.0891101
ENSG00000075426	FOSL2	5702.2	6979.06	3812.45	3794.07	5837.98	6142.7	5472.29	4437.12	6063.23	6369.87	5566.62	5023.26	3961.57	3454.89	5690.1	5404.28	3909.8	4283.42	0.18416	-0.521426	-0.225875	-0.67634	-0.0316512	-0.105479	0.0189784	-0.310122
ENSG00000075539	FRYL	1202.66	1190.06	742.82	1416.12	1393.75	1275.43	1194.48	1316.02	1607.89	1030.89	1256.09	1062.7	1497.54	886.452	1594.51	1290.03	1645.4	907.522	-0.099944	-0.685292	0.10577	-0.183217	-0.344176	-0.279666	-0.135841	-0.0338895
ENSG00000075568	TMEM131	1073.45	1175.83	587.777	1189.92	1231.56	1193.84	1069.19	1089.24	1374.21	1143	1110.17	915.258	1124.58	847.487	1295.67	1083.43	1260.38	960.524	-0.0219309	-0.863175	0.127544	-0.207736	-0.222913	-0.24335	-0.164483	-0.180629
ENSG00000075618	FSCN1	9353.91	9505.33	10954.9	9412	11408.4	9459.75	9532.45	10083.7	12125.3	15410.7	12432.7	9704.33	10403.3	11520.6	10155.7	10397.3	9022.19	14917.3	0.00693461	0.200653	-0.0994513	-0.365453	0.291847	-0.0995118	0.205488	-0.372769
ENSG00000075624	ACTB	101229	106415	116403	119687	131543	100631	100960	118456	126465	123429	107962	110755	123001	88184.1	109532	118991	102034	137326	0.0806195	0.20534	0.0149166	-0.079475	-0.0208336	-0.103486	0.269616	-0.63901
ENSG00000075643	MOCOS	4041.33	4589.44	3288.31	3504.19	3736.82	4208.92	3748	3360.62	3695.35	4171.17	4157.71	3656.4	3397.39	3937.62	3840.87	3571.55	3365.38	3677.68	0.124867	-0.188774	0.0603536	-0.0766303	0.114358	0.0338727	0.0136607	0.0985287
ENSG00000075651	PLD1	368.749	295.144	199.011	261.365	274.901	352.619	303.662	272.311	267.054	321.47	364.798	279.121	248.013	205.648	411.163	338.076	279.671	270.418	-0.256693	-0.609619	-0.0591868	-0.0310628	-0.172613	-0.276457	-0.173318	-0.395011
ENSG00000075702	WDR62	1015.8	1105.6	783.317	866.782	1117.93	1077.55	958.766	881.594	1074.89	1093.4	1085.52	838.291	875.617	958.97	939.659	825.42	862.319	1039.49	0.0370765	-0.291582	-0.0244462	-0.310449	0.208179	0.0223229	0.0220776	-0.116312
ENSG00000075711	DLG1	1402.44	1188.17	842.326	1250.75	1388.25	1441.42	1251.81	1187.6	1469.91	1228.33	1480.88	1402.1	1349.87	1772.9	1707.83	1615.25	1564.29	1321.8	-0.278757	-0.571566	0.0747427	-0.232931	-0.205708	-0.204174	-0.212691	0.423609
ENSG00000075785	RAB7A	5363.26	5666.57	4323.86	5658.79	5172.72	5502.17	5095.37	5398.85	5431.2	5852.94	5653.39	5072.4	5620.99	5212.64	5380.22	5659.32	5581.3	5978.4	0.0424749	-0.236865	0.0678408	0.0592225	0.0714496	-0.157959	0.0102215	-0.197743
ENSG00000075790	BCAP29	872.673	701.322	877.037	881.988	819.205	773.698	798.441	806.914	763.328	566.541	734.526	799.344	837.752	732.757	890.52	926.25	919.186	660.901	-0.141694	0.135453	0.128345	0.208456	-0.277833	-0.212585	-0.133833	0.148901
ENSG00000075826	SEC31B	125.236	123.372	107.605	96.9427	110.877	130.356	117.855	86.5201	135.752	124.024	128.172	119.623	106.967	147.201	133.377	99.8413	116.53	86.5337	-0.0794479	-0.131269	0.164097	-0.485772	-0.0574288	0.260792	-0.123528	0.766453
ENSG00000075856	SART3	2095.21	2360.2	1605.97	2085.22	2172.64	2178.55	2019.46	2071.93	2258.83	2216.56	2142.45	1827.73	2143.13	2026.18	2037.77	1931.58	2047.19	2007.58	0.115543	-0.330522	0.00922401	-0.115376	0.0722736	-0.0797264	0.0660735	0.0133016
ENSG00000075886	TUBA3D	4.96967	1.89803	4.62816	6.65293	2.74901	0.937816	5.30878	4.55369	5.56362	3.96877	4.92971	2.78194	9.46613	3.24708	7.01986	2.96558	7.4579	8.65337	1.01713	-0.19794	0.546954	0.257967	-0.509941	-0.0922237	0.344006	-1.41412
ENSG00000075914	EXOSC7	741.474	741.181	998.527	663.392	810.042	688.357	715.624	755.912	822.303	752.081	710.864	778.943	763.917	936.241	710.009	644.52	619.005	837.213	0.106668	0.4806	-0.188357	-0.309807	0.00173576	0.273294	0.303463	0.161284
ENSG00000075945	KIFAP3	486.033	492.539	420.006	553.144	515.898	457.654	451.246	479.959	525.205	397.869	431.842	461.802	485.612	399.391	456.291	468.562	477.305	430.505	0.105979	-0.103505	0.204743	0.0747723	-0.0794498	-0.020965	0.0248927	-0.10823
ENSG00000075975	MKRN2	858.758	957.556	693.068	888.641	862.273	889.05	794.194	884.327	838.993	939.606	892.277	813.254	959.865	966.547	842.383	918.342	926.644	828.56	0.107093	-0.196494	0.0070221	0.0829419	0.0830143	-0.175325	0.0508175	0.222234
ENSG00000076003	MCM6	4831.51	5140.81	4919.74	4875.65	4499.22	4708.78	4907.44	4866.98	4294	4170.18	4170.53	4124.69	4475.59	3421.34	4095.59	4370.28	4251.93	4150.37	0.126645	0.00361216	0.00256585	0.183272	0.0261607	-0.0834397	0.0739575	-0.27868
ENSG00000076043	REXO2	752.407	703.22	985.799	698.558	690.918	716.492	699.697	729.501	658.732	894.957	908.052	964.406	876.563	983.865	890.52	929.216	812.911	872.908	-0.0269738	0.494563	-0.062531	0.0846871	0.0281273	0.0536271	0.108762	0.17263
ENSG00000076053	RBM7	489.015	372.963	555.38	452.399	367.451	373.251	446.999	385.242	332.704	370.087	473.252	593.481	449.641	369.085	566.603	635.623	514.595	323.42	-0.00111381	0.313202	0.231831	0.443356	-0.259731	-0.0989706	-0.194663	0.190544
ENSG00000076067	RBMS2	434.349	428.006	231.408	485.664	425.18	451.09	512.828	438.065	447.315	640.956	533.394	497.967	647.483	411.297	620.756	708.774	636.718	551.652	-0.0757842	-1.14804	0.148813	0.118668	-0.218825	-0.509275	0.0241884	-0.42358
ENSG00000076108	BAZ2A	2617.03	3318.71	1406.96	2667.82	2816.82	3135.12	2467.52	2513.64	2905.32	2991.46	2685.7	1803.62	2751.8	1696.06	2729.72	2144.12	2710.01	2447.82	0.0820998	-0.810479	0.0858878	-0.123033	-0.0234545	-0.249484	0.0220776	-0.529313
ENSG00000076201	PTPN23	1231.48	1700.63	583.149	1369.55	1489.05	1699.32	1401.52	1367.93	1453.22	1326.56	1216.65	776.161	1116.06	807.44	1091.09	946.021	1055.29	999.464	0.00111299	-1.26505	0.00171256	-0.0855445	0.15715	-0.285515	0.0807674	-0.307799
ENSG00000076242	MLH1	1399.46	1416.88	1691.59	1388.56	1453.31	1334.51	1374.97	1400.71	1305.22	1394.03	1356.66	1463.3	1336.62	1662.5	1395.95	1411.62	1263.18	1319.64	0.0864038	0.298979	-0.0125723	0.0892932	-0.0411929	0.0518775	0.0815249	0.333215
ENSG00000076248	UNG	2832.71	2918.22	2820.87	2706.79	2241.36	2899.73	2641.65	2599.25	2360.09	2725.55	2567.39	2383.2	2519.88	2085.71	2387.76	2382.35	2313.81	2576.54	0.0091714	0.0946995	0.0584908	0.197745	0.104648	0.000511491	0.123085	-0.304899
ENSG00000076321	KLHL20	440.312	413.77	370.253	531.284	535.141	464.219	530.878	530.049	494.049	483.197	511.704	636.137	665.469	705.698	528.495	582.243	676.804	473.772	-0.165975	-0.519868	0.00335616	0.104829	-0.0465826	0.127717	-0.0243672	0.574859
ENSG00000076351	SLC46A1	290.229	371.065	216.367	331.696	335.379	348.868	315.342	346.991	320.464	378.025	348.037	254.084	360.659	346.355	327.928	297.547	341.199	321.256	0.0889913	-0.543437	-0.0650369	0.0496982	0.0858634	-0.227811	0.080025	0.108527
ENSG00000076356	PLXNA2	346.883	514.366	222.152	277.522	342.71	476.411	383.294	276.864	356.071	822.527	672.412	463.657	554.715	399.391	739.091	662.313	447.474	475.935	0.11059	-0.786905	0.00342408	-0.359564	-0.136407	-0.514457	0.309944	-0.252965
ENSG00000076382	SPAG5	2525.58	2627.82	2109.29	2150.8	2874.55	2430.82	2419.74	2169.38	2866.38	2892.24	2857.26	2307.16	2264.3	2948.35	2537.18	2365.55	2298.9	2785.3	0.112425	-0.198099	-0.0124098	-0.414356	0.171406	-0.0360576	-0.0218778	0.0820722
ENSG00000076513	ANKRD13A	965.109	1005.01	716.209	1122.44	1016.22	1006.28	1034.15	1121.12	1048.19	1197.58	1180.17	1278.77	1379.21	1231.72	1187.36	1299.91	1446.83	1147.65	-0.00182218	-0.529995	0.00170524	0.09875	-0.00876007	-0.0236641	-0.06905	0.101994
ENSG00000076554	TPD52	3847.52	3161.17	4329.65	3969.9	4223.4	3396.77	3304.19	3504.52	3984.66	3743.54	3896.44	4554.04	4318.45	4544.83	4328.25	4920.89	4309.73	4764.76	-0.103706	0.389955	0.179885	-0.00535535	-0.151626	-0.111773	0.00291473	-0.0681783
ENSG00000076555	ACACB	372.725	467.864	256.863	358.308	389.443	468.908	386.479	355.188	417.271	452.439	381.559	342.179	399.471	250.025	409.158	398.376	390.607	336.4	-0.00321514	-0.589391	0.0126174	-0.219786	-0.10075	-0.219383	0.0323704	-0.428104
ENSG00000076604	TRAF4	2675.67	3028.31	3589.14	2354.19	2398.97	2692.47	2777.55	2547.33	2116.4	2870.41	2724.16	2968.33	2563.43	2477.52	2413.83	2569.18	2134.82	2313.69	0.169581	0.369824	-0.113759	0.153617	0.174485	0.208342	0.263958	0.0986989
ENSG00000076641	PAG1	19.8787	11.3882	8.09929	12.3554	32.0718	15.9429	11.6793	20.947	26.7054	9.92192	10.8454	5.56388	12.306	16.2354	9.02554	10.8738	13.9836	15.1434	-0.485375	-0.528089	-0.761595	-1.11198	0.264992	-0.966693	-0.184373	0.100454
ENSG00000076650	GPATCH1	459.197	509.621	371.41	421.035	470.997	475.473	373.738	490.888	501.838	461.369	444.66	354.234	514.957	403.72	440.246	410.239	475.441	502.977	0.100062	-0.00901431	-0.221452	-0.253281	0.0143924	-0.211762	0.115187	-0.317137
ENSG00000076662	ICAM3	221.647	275.214	296.203	204.34	243.746	284.158	249.513	261.382	216.981	252.017	258.317	208.646	195.002	327.955	253.718	213.522	204.16	300.705	-0.0461396	0.247471	-0.355187	-0.0865974	0.0259153	-0.03333	-0.0662089	0.125151
ENSG00000076685	NT5C2	979.024	1050.56	572.735	1084.43	939.246	969.702	1053.26	1030.96	916.884	1099.35	1111.16	1185.11	1334.72	1312.9	1063.01	1211.93	1281.83	962.687	0.115544	-0.878924	0.0729519	0.242123	0.0639091	-0.0322949	0.0583412	0.44762
ENSG00000076706	MCAM	3034.48	3706.85	2223.83	2584.19	2952.44	3333.94	2937.88	2716.73	2697.24	3134.33	3067.26	2488.91	2872.02	2729.71	2796.91	2362.58	2654.08	2920.51	0.152968	-0.401726	-0.0721608	-0.0617735	0.133116	0.0751503	0.113856	-0.0974732
ENSG00000076770	MBNL3	2929.12	2718.93	1859.37	3441.47	3145.79	3165.13	3212.87	3085.58	3214.66	2440.79	3159.94	2969.26	3189.14	2357.38	3863.93	3709.94	3818.44	2164.42	-0.219227	-0.789054	0.157481	0.098358	-0.290172	-0.321295	-0.259818	0.123201
ENSG00000076826	CAMSAP3	176.92	171.772	121.489	179.629	250.16	215.698	115.731	194.898	260.377	169.665	148.877	73.2578	135.366	136.377	135.383	115.658	106.275	189.292	-0.328519	0.070049	-0.117698	-0.535582	0.137075	-0.658808	0.349059	-0.473013
ENSG00000076864	RAP1GAP	414.47	482.1	393.394	423.887	577.292	511.11	480.976	481.78	512.965	425.65	444.66	357.016	368.232	476.238	385.09	333.134	353.318	411.035	-0.0843024	-0.289988	-0.184697	-0.275183	0.207507	0.0998861	0.0596499	0.212422
ENSG00000076924	XAB2	2034.58	2261.5	2339.54	1827.65	2100.24	2081.95	2137.32	2089.23	2020.71	2118.33	1890.05	1710.89	1741.77	1650.6	1753.96	1729.92	1582.94	1911.31	0.119345	0.130424	-0.19298	-0.144865	0.107806	-0.0159578	0.137947	-0.211575
ENSG00000076928	ARHGEF1	2063.41	2406.7	1964.66	2006.33	2269.77	2170.11	2184.03	2037.32	2210.98	2299.9	2120.76	1828.66	1932.04	2016.44	1934.47	1632.06	1627.69	2186.06	0.149291	-0.152718	-0.0221116	-0.140125	0.13264	0.164096	0.2473	-0.116524
ENSG00000076944	STXBP2	534.736	594.083	951.088	532.234	653.348	573.006	615.819	600.176	620.9	574.479	522.549	512.804	500.758	415.626	468.325	435.941	375.692	611.144	0.0521156	0.627073	-0.173325	-0.222298	0.158056	0.234277	0.414566	-0.556227
ENSG00000076984	MAP2K7	1079.41	1165.39	784.474	982.733	1133.51	1212.6	1049.02	1071.94	1209.53	1306.72	1151.58	924.531	992.05	1145.14	1030.92	990.504	923.847	1212.55	-0.0572864	-0.419238	-0.125351	-0.299576	0.159686	-0.0994408	0.102759	-0.0825287
ENSG00000077044	DGKD	2451.04	2985.6	1958.87	2561.38	2749.01	2880.97	2722.34	2652.07	2771.79	3172.04	2984.44	2435.13	2841.73	2138.74	2763.82	2380.37	2695.1	2532.19	0.0514658	-0.474826	-0.050198	-0.1139	0.110799	0.0328078	0.076433	-0.243624
ENSG00000077063	CTTNBP2	21.8665	23.7254	15.0415	14.2563	23.8248	21.5698	21.2351	19.1255	27.8181	13.8907	13.8032	13.9097	8.51952	11.906	22.0624	17.7935	10.2546	4.32668	0.13742	-0.497501	-0.4239	-0.964426	-0.676591	-0.355258	-0.267429	1.46035
ENSG00000077092	RARB	10.9333	10.4392	5.78521	14.2563	10.0797	6.56471	12.7411	10.0181	8.90179	4.96096	8.87347	8.34582	12.306	14.0707	19.0539	8.89675	15.848	4.32668	0.669202	-1.13905	0.508986	0.679431	-1.10252	-0.0922237	-0.364945	1.70136
ENSG00000077097	TOP2B	4664.53	3953.6	3604.18	4746.39	4772.28	4401.17	4601.65	4460.79	5124.09	3256.37	3886.58	3724.09	4121.55	3292.54	4656.17	4554.15	4724.58	3274.22	-0.154722	-0.352479	0.0895301	-0.110465	-0.260644	-0.290292	-0.196997	0.00804939
ENSG00000077147	TM9SF3	4750.01	4169.97	4122.54	4922.22	4370.01	4374.91	4380.81	4270.45	4527.67	3377.42	3811.65	4360.23	4436.77	3411.6	4602.02	4970.32	4791.7	3672.27	-0.0692169	-0.0876635	0.20492	0.120539	-0.271852	-0.188934	-0.111026	-0.106226
ENSG00000077150	NFKB2	1543.58	1526.96	3068.47	3026.13	1762.12	1362.65	2842.32	3184.85	1799.27	2063.76	1898.92	2677.15	3514.77	2376.86	1694.8	2236.05	3076.38	2498.66	0.164255	0.110451	-0.0737504	0.750061	0.16407	0.259748	0.192197	-0.0720969
ENSG00000077152	UBE2T	1579.36	1405.49	2337.22	1529.22	1672.32	1361.71	1396.21	1599.26	1512.19	1273.97	1401.02	1607.03	1432.23	2200.44	1376.9	1406.67	1317.25	1804.23	0.0456555	0.74328	-0.0646015	0.0161589	0.0250608	0.192112	0.120728	0.286409
ENSG00000077157	PPP1R12B	623.196	699.424	326.286	605.417	662.512	691.171	535.125	625.677	640.929	627.065	620.157	547.115	662.629	484.897	631.788	610.91	729.942	577.612	0.0171253	-0.713741	-0.0474897	-0.0822354	-0.026806	-0.159116	-0.13958	-0.252423
ENSG00000077232	DNAJC10	2601.12	2306.11	2221.52	2604.15	2509.85	2400.81	2467.52	2353.35	2514.75	1938.74	2502.32	2463.87	2461.19	2337.9	3027.57	3020.94	2786.46	2064.91	-0.0580622	-0.151516	0.146097	0.0503931	-0.274893	-0.29407	-0.179074	0.179132
ENSG00000077235	GTF3C1	4828.53	5677.96	3096.24	4311.1	4992.2	5249.9	4625.01	4290.49	4870.39	5124.67	4501.81	3276.2	4096.94	2920.21	4548.87	3793.97	3935.9	3910.24	0.113083	-0.578938	0.00691434	-0.175982	-0.0150039	-0.211685	0.0578516	-0.421187
ENSG00000077238	IL4R	309.113	357.779	340.17	480.912	402.272	346.992	399.22	499.084	416.159	389.931	407.194	373.707	522.53	458.92	296.84	284.696	490.357	472.69	0.0441646	-0.230929	-0.0535115	0.208639	0.45603	0.392487	0.0916831	-0.0426511
ENSG00000077254	USP33	1864.62	1781.3	1390.76	1899.89	1675.98	1876.57	1625.55	1686.69	1762.55	1677.8	1855.54	1948.29	1851.57	1823.78	2123.01	2048.23	2011.77	1596.55	-0.0751672	-0.22505	0.171721	0.108246	-0.194269	-0.0721716	-0.119711	0.191974
ENSG00000077312	SNRPA	2556.4	2867.92	2671.61	2461.58	2189.13	2668.09	2674.56	2516.37	2054.09	2799.96	2710.35	2398.03	2179.1	1938.51	2470.99	2277.57	1991.26	2100.6	0.1042	-0.00159513	-0.0317564	0.26109	0.133391	0.0743578	0.130054	-0.11586
ENSG00000077348	EXOSC5	788.189	924.34	1139.69	774.591	816.456	778.388	838.787	805.092	705.467	782.839	848.895	862.401	639.91	1227.4	690.955	620.795	578.919	830.723	0.247936	0.442259	-0.0557193	0.134857	0.296995	0.474242	0.144508	0.56316
ENSG00000077380	DYNC1I2	835.898	775.345	1020.51	818.31	905.341	753.067	820.738	850.629	876.826	783.831	997.773	1020.97	908.748	1215.49	983.784	988.527	886.557	1002.71	0.0420614	0.314298	-0.0558823	-0.0996424	0.0203701	0.0465907	0.0356667	0.277635
ENSG00000077420	APBB1IP	116.29	158.485	113.39	166.323	154.861	154.74	127.411	141.164	162.458	127.001	153.807	133.533	159.978	101.742	135.383	126.531	165.006	182.802	0.0345074	-0.168193	0.236614	0.0339266	0.184072	0.0777013	-0.0446485	-0.845373
ENSG00000077454	LRCH4	710.662	800.02	705.795	753.682	767.89	789.641	795.255	779.592	856.797	1140.03	914.954	800.271	884.136	902.688	886.508	771.051	886.557	967.014	0.0188377	-0.172169	-0.0487629	-0.184998	0.0455643	0.0536627	-0.00394515	-0.0993095
ENSG00000077458	FAM76B	802.104	532.397	477.858	554.094	566.296	689.295	587.151	563.747	558.587	391.916	546.211	652.829	480.879	637.51	739.091	677.141	598.496	389.402	-0.372618	-0.29715	-0.0249165	-0.0116515	-0.436293	-0.0527523	-0.315667	0.711189
ENSG00000077463	SIRT6	616.239	683.291	739.349	547.441	608.448	643.342	620.066	613.837	587.518	773.91	707.906	655.611	605.832	901.605	626.773	569.392	469.847	693.351	0.0869136	0.253835	-0.165153	-0.101929	0.175614	0.203418	0.366726	0.37891
ENSG00000077514	POLD3	1247.39	1169.19	986.956	1179.47	1301.2	1199.47	1131.83	1186.69	1275.18	999.137	1156.51	979.243	1089.55	1279.35	1102.12	1064.64	1196.06	1111.96	-0.0368887	-0.197602	-0.00880694	-0.112564	0.0694975	-0.120632	-0.134556	0.202308
ENSG00000077549	CAPZB	4126.81	4617.91	4608.5	4424.2	4687.98	4383.35	4247.02	4500.87	4505.42	5407.44	5165.35	4532.71	5035.98	4837.06	4656.17	4756.79	4245.41	5732.86	0.0752039	0.117843	-0.0247868	-0.0262445	0.14972	-0.0696161	0.24637	-0.245122
ENSG00000077585	GPR137B	44.727	38.9096	60.1661	85.5377	56.8129	45.953	65.8289	71.0376	65.6507	50.6018	53.2408	55.6388	103.181	57.365	57.1617	63.2657	108.139	81.1253	-0.240033	-0.129769	0.267978	0.38175	-0.102517	-0.185333	-0.067719	-0.49998
ENSG00000077616	NAALAD2	24.8483	14.2352	13.8845	28.5126	28.4065	25.321	16.9881	18.2148	25.5926	10.9141	27.6064	13.9097	25.5585	20.5648	22.0624	19.7705	26.1026	16.2251	-0.830872	-0.29105	0.64649	0.155869	0.323409	-0.507261	-0.0303898	0.341955
ENSG00000077684	JADE1	1413.37	1472.87	1408.12	1422.78	1408.41	1439.55	1416.38	1455.36	1498.84	1287.86	1372.43	1428.99	1525.94	1113.75	1496.23	1595.48	1530.73	1313.15	0.0330152	-0.00844168	-0.0326662	-0.0751356	-0.124602	-0.158997	-0.00452474	-0.237608
ENSG00000077713	SLC25A43	245.502	233.458	190.912	247.109	279.483	245.708	214.475	239.524	273.73	235.149	234.654	183.608	228.134	304.143	239.678	236.258	241.449	263.928	-0.0737832	-0.167901	0.0449759	-0.147607	-0.0305632	-0.363734	-0.0818413	0.204607
ENSG00000077721	UBE2A	2534.53	2381.08	2812.77	2660.22	2754.51	2415.81	2324.18	2625.66	2569.28	2325.7	2454.99	2919.18	2659.98	3256.82	2497.07	2636.4	2624.25	2814.51	-0.0208948	0.275266	0.0188677	0.0501833	-0.0245141	0.146994	0.0195129	0.210581
ENSG00000077782	FGFR1	281.283	325.512	252.235	403.928	525.977	261.651	302.601	405.278	522.98	342.306	345.079	311.577	400.417	469.744	362.024	296.558	359.843	508.385	0.315069	-0.262646	-0.00481546	-0.372658	-0.0691581	0.071275	0.154134	-0.114048
ENSG00000077935	SMC1B	14.909	21.8273	34.7112	19.9588	32.0718	36.5748	32.9144	22.7684	16.6908	5.95315	9.85941	14.837	19.8789	14.0707	16.0454	9.88527	16.7803	8.65337	-0.744715	0.0766821	-0.190012	0.257967	-0.702586	0.585848	0.24447	0.701358
ENSG00000077942	FBLN1	23536.3	27200.7	21482.8	23597	27133.7	25338.9	24111.4	25410.5	25662.7	25441.8	22876.8	22152.6	24138.6	20867.9	21418.6	21747.6	22700	24508.5	0.10229	-0.166536	-0.106822	-0.121072	0.0950206	0.0266192	0.0886531	-0.231998
ENSG00000078018	MAP2	12.9211	17.0823	15.0415	20.9092	23.8248	22.5076	16.9881	21.8577	24.4799	35.7189	46.3392	36.1652	43.5442	48.7062	52.1475	44.4837	49.4086	30.2868	-0.397912	-0.175572	-0.0640038	-0.22746	-0.170365	-0.298675	-0.182281	0.685416
ENSG00000078043	PIAS2	590.396	532.397	426.948	642.483	905.341	608.643	614.757	621.123	1029.27	465.338	522.549	592.553	676.828	629.933	582.649	655.394	674.94	641.431	-0.193092	-0.525955	0.0487785	-0.67989	-0.15706	-0.145417	0.00403119	-0.026095
ENSG00000078061	ARAF	2566.34	2885.01	2407.8	2515.76	2881.88	2884.72	2718.1	2613.82	2577.07	2724.56	2460.91	2186.61	2207.5	2458.04	2237.33	2186.62	2130.16	2585.19	0.00014113	-0.174879	-0.0551655	-0.034737	0.137413	-1.13896e-05	0.0514513	-0.072765
ENSG00000078070	MCCC1	1042.64	1099.91	949.931	1084.43	1111.52	1152.58	1086.18	1092.89	1147.22	1046.76	1061.86	920.822	992.05	832.334	1056.99	954.917	995.629	843.703	-0.067479	-0.193364	-0.0112086	-0.0812055	0.00662924	-0.0524532	-0.00519529	-0.0195726
ENSG00000078081	LAMP3	5.9636	7.59212	4.62816	17.1075	11.9124	12.1916	10.6176	14.5718	12.24	11.9063	10.8454	8.34582	19.8789	7.57652	10.0284	15.8164	18.6447	10.8167	-0.683314	-1.19794	0.231452	0.483033	0.112989	-0.922299	0.092467	-0.513655
ENSG00000078098	FAP	77.5268	59.7879	91.4063	84.5873	88.8847	63.7715	121.04	92.8953	76.7779	129.977	170.568	228.119	176.07	228.378	216.613	274.811	233.059	159.006	-0.0930576	-0.405121	-0.135165	0.139749	-0.344773	-0.26865	-0.404548	0.522345
ENSG00000078114	NEBL	90.4479	72.1251	50.9098	66.5293	95.2991	75.9631	82.817	71.9483	103.483	75.4066	75.9175	59.3481	80.4621	60.6121	70.1986	72.1625	85.7658	65.9819	-0.0747972	-0.701983	-0.112971	-0.637336	0.112989	-0.282048	-0.0920934	-0.122465
ENSG00000078124	ACER3	736.505	691.832	723.151	792.649	701.914	703.362	682.709	740.43	754.426	675.683	757.203	880.948	823.553	705.698	902.554	891.652	898.676	746.353	-0.0238465	0.0830253	0.0983191	0.0713021	-0.253333	-0.0174236	-0.12594	-0.0808065
ENSG00000078140	UBE2K	4036.36	3838.77	3420.21	4037.38	3757.9	3982.91	3602.54	3871.55	3907.88	2940.86	3238.82	3431.06	3699.36	3014.37	3662.36	3726.75	3860.39	3123.87	-0.0531791	-0.0749273	0.0605085	0.0470309	-0.177308	-0.119263	-0.0614711	-0.0514755
ENSG00000078142	PIK3C3	882.613	857.909	723.151	836.368	1018.97	863.729	899.307	875.219	1011.47	836.418	1019.46	985.734	856.685	1150.55	1086.07	980.619	935.966	886.97	-0.00975307	-0.314518	-0.0655059	-0.274237	-0.0913112	0.00750585	-0.127692	0.375364
ENSG00000078177	N4BP2	919.388	758.263	701.167	1025.5	867.771	874.045	990.618	919.845	934.688	568.526	839.036	939.368	904.015	823.675	1076.04	1073.54	1176.48	552.734	-0.205009	-0.498571	0.156867	0.133774	-0.358933	-0.192614	-0.380062	0.575491
ENSG00000078237	TIGAR	447.27	395.739	547.281	461.903	458.169	420.142	405.591	418.939	471.795	492.127	542.268	643.556	542.409	611.533	598.694	626.726	526.714	523.529	-0.086326	0.432255	0.140849	-0.0305679	-0.142813	0.0382291	0.0423619	0.224162
ENSG00000078246	TULP3	903.485	1015.45	535.71	884.84	810.958	981.894	797.379	913.47	850.121	891.98	904.108	695.485	851.952	716.522	885.505	798.73	894.948	749.598	0.0484747	-0.573813	-0.0459415	0.0577486	0.0299942	-0.199688	-0.0710318	-0.0651062
ENSG00000078269	SYNJ2	812.043	905.36	548.438	923.807	963.07	886.236	895.06	987.24	1032.61	1039.82	1028.34	769.67	1168.12	804.193	1052.98	907.468	1152.24	1038.4	0.0308002	-0.706658	-0.0958095	-0.160628	-0.0341643	-0.237607	0.0197413	-0.368754
ENSG00000078304	PPP2R5C	2563.35	2294.72	2452.93	2242.04	2210.21	2361.42	2138.38	2198.52	2125.3	2341.57	2718.24	2575.15	2327.72	2671.26	2710.67	2668.04	2357.63	2228.24	-0.0413387	0.197988	0.0282768	0.0771428	0.00402361	-0.0511215	-0.0184177	0.261616
ENSG00000078319	PMS2P1	43.7331	46.5017	114.547	82.6864	56.8129	83.4657	62.6436	66.4839	65.6507	56.5549	64.0862	58.4207	57.7434	55.2003	57.1617	53.3805	58.7309	74.6353	-0.843898	0.870701	0.314646	0.33284	0.164964	0.130169	-0.0244649	-0.435181
ENSG00000078369	GNB1	7439.59	8485.14	6528.03	7695.54	7850.26	8092.42	7730.65	7576.43	7575.42	8137.96	7758.37	7129.19	8141.82	6669.5	7452.09	7597.82	7672.31	8027.08	0.0683681	-0.243942	0.0225044	0.0226965	0.0581098	-0.0918484	0.0856896	-0.267297
ENSG00000078399	HOXA9	99.3933	64.533	123.803	82.6864	107.211	66.585	83.8787	93.806	104.596	76.3988	82.8191	115.914	97.5011	87.6711	81.2298	97.8642	81.1046	96.2687	-0.045159	0.561674	-0.18203	-0.339105	0.0279533	0.244204	0.265635	-0.134966
ENSG00000078401	EDN1	1484.94	1385.56	370.253	282.274	140.2	1292.31	348.256	235.881	140.203	3324.83	3117.55	1505.03	611.512	393.979	3041.61	1705.21	480.102	346.135	0.100518	0.0883639	0.259038	1.00958	0.0355777	-0.180157	0.349039	0.186784
ENSG00000078403	MLLT10	601.33	559.919	370.253	523.681	591.037	590.824	357.812	518.21	558.587	558.604	667.482	561.025	576.487	760.899	653.85	587.185	660.956	562.469	-0.0775116	0.0493111	0.0151507	-0.093095	0.0297697	-0.0657515	-0.197266	0.435931
ENSG00000078487	ZCWPW1	52.6785	65.482	57.8521	48.4713	62.3109	55.3312	56.2731	51.0013	54.5234	67.469	53.2408	40.8018	64.3697	43.2944	61.1731	72.1625	62.4599	61.6552	0.243007	0.0399236	-0.0734025	-0.169744	-0.200364	-0.822617	0.0434513	-0.510044
ENSG00000078618	NRDC	4211.3	4289.55	2870.62	3871.05	3915.51	4350.53	3748	3533.66	3871.16	3847.72	4001.94	3250.23	3874.49	3042.51	4212.92	3779.14	3955.48	3645.23	-0.0203658	-0.384759	0.131562	-4.08422e-05	-0.0741226	-0.217514	-0.0298484	-0.260747
ENSG00000078668	VDAC3	2769.1	2877.41	3590.3	3002.37	3323.55	2765.62	2740.39	2888.86	3187.95	2505.28	2647.25	2511.16	2792.51	3131.27	2600.36	2605.76	2628.91	3106.56	0.0571692	0.389721	0.0556022	-0.0865272	0.0257857	-0.0533464	0.0870974	0.0114285
ENSG00000078674	PCM1	2771.09	2309.9	2275.9	2744.81	2646.38	2671.84	2770.12	2714.91	2775.13	1755.19	2354.43	2102.22	2390.2	1830.27	2987.45	2810.38	2932.82	1605.2	-0.210001	-0.283512	0.0158014	-0.0158507	-0.343539	-0.418853	-0.295158	0.189303
ENSG00000078687	TNRC6C	40.7513	41.7567	30.0831	57.0251	42.1515	40.3261	49.9025	44.6262	50.0725	49.6096	44.3674	47.293	44.4908	32.4708	49.139	56.3461	51.273	47.5935	0.0502922	-0.730161	0.353708	0.187578	-0.147371	-0.252688	-0.204693	-0.551623
ENSG00000078699	CBFA2T2	527.779	655.769	337.856	567.4	591.954	575.819	407.714	597.444	569.714	618.135	628.045	434.91	622.871	387.485	567.606	427.044	593.835	507.304	0.187572	-0.27115	-0.0744379	-0.00587286	0.145977	0.0263329	0.0688719	-0.38871
ENSG00000078747	ITCH	1417.35	1337.16	1390.76	2137.49	1544.94	1398.28	1481.15	1834.23	1521.09	1372.2	1600.18	1735.93	2279.44	1752.34	1658.69	1726.96	2309.15	1458.09	-0.0644833	-0.0908404	0.220747	0.49081	-0.0518104	0.0074771	-0.0186808	0.2652
ENSG00000078795	PKD2L2	9.93933	3.79606	4.62816	3.80167	2.74901	6.56471	8.49405	3.64295	7.78906	8.92973	2.95782	0.927313	10.4127	7.57652	9.02554	5.93116	4.66118	6.49003	-0.79023	-0.876012	0.061527	-1.03481	-1.60948	-2.67719	1.15958	0.22331
ENSG00000078804	TP53INP2	159.029	197.395	137.688	178.679	125.538	208.195	258.007	176.683	125.738	162.719	152.821	163.207	195.002	85.5064	162.46	162.118	168.735	109.249	-0.0768508	-0.906007	0.016203	0.50695	-0.0882397	0.00965589	0.208732	-0.353513
ENSG00000078808	SDF4	2817.8	3229.5	4254.44	2810.39	3341.88	2977.57	3026.01	3092.87	3239.14	3645.31	3207.27	2903.42	2912.73	3282.8	2642.48	2558.31	2558.06	3740.42	0.117176	0.491555	-0.138175	-0.204841	0.279454	0.182562	0.187322	-0.188274
ENSG00000078814	MYH7B	10.9333	6.6431	10.4134	7.60335	12.8287	9.37816	6.37054	6.37517	13.3527	12.8985	8.87347	6.49119	16.0924	5.4118	18.0511	9.88527	10.2546	8.65337	-0.497448	0.70895	0.254172	-0.812422	-1.02451	-0.606797	0.650109	-0.677154
ENSG00000078900	TP73	50.6906	55.0429	42.8105	73.1822	66.8926	51.5799	37.1615	79.2342	60.0871	47.6252	40.4236	32.456	73.8358	21.6472	42.1192	42.5067	61.5276	46.5119	0.0937466	0.204158	-0.11463	0.284439	-0.0592796	-0.389205	0.263086	-1.10342
ENSG00000078902	TOLLIP	482.058	533.346	723.151	608.268	652.432	476.411	543.619	629.32	574.165	494.111	419.025	431.201	621.925	472.991	391.107	391.457	479.17	621.961	0.162867	0.4117	-0.0490868	0.0832409	0.0994746	0.139507	0.376203	-0.395011
ENSG00000078967	UBE2D4	208.726	226.815	225.623	210.043	227.252	229.765	221.907	222.22	181.374	254.993	226.767	211.427	229.08	215.39	241.684	259.983	197.634	277.989	-0.0186458	0.023959	-0.0813077	0.211714	-0.0919134	-0.298253	0.21302	-0.368082
ENSG00000079101	CLUL1	3.97573	1.89803	4.62816	0.950419	0.916337	0.937816	6.37054	0.910738	3.33817	0.992192	2.95782	3.70925	0.946613	2.16472	4.01135	3.95411	2.79671	3.24501	1.01713	-0.460975	0.061527	-1.81242	-0.439552	-0.0922237	-1.56288	-0.584045
ENSG00000079112	CDH17	46.7149	46.5017	28.926	38.9672	31.1555	41.2639	45.6555	48.2691	46.7344	1.98438	4.92971	1.85463	1.89323	4.32944	3.00851	2.96558	9.32237	3.24501	0.172404	-0.658421	-0.308841	-0.262225	0.712451	-0.677186	-2.29985	0.415955
ENSG00000079134	THOC1	926.346	790.529	904.806	913.352	845.779	850.599	824.985	908.916	945.815	603.253	755.231	859.62	856.685	904.852	992.809	952.94	964.865	818.825	-0.105661	0.133242	0.00702365	-0.0503864	-0.394598	-0.148688	-0.171563	0.144128
ENSG00000079150	FKBP7	233.574	211.63	266.119	236.654	198.845	223.2	250.574	224.952	162.458	190.501	244.513	236.465	207.308	253.272	199.565	252.074	190.176	200.109	-0.0767926	0.0868348	0.0731617	0.542717	0.293058	-0.0922237	0.124439	0.339901
ENSG00000079156	OSBPL6	209.72	203.089	157.358	214.795	190.598	222.262	172.004	220.399	169.134	131.961	132.116	157.643	186.483	109.318	180.511	165.084	183.651	168.741	-0.130151	-0.128399	-0.0371572	0.344791	-0.450278	-0.0665371	0.0220776	-0.626273
ENSG00000079215	SLC1A3	217.671	174.619	109.919	122.604	204.343	155.678	144.399	122.95	220.319	108.149	138.032	121.478	101.288	190.495	133.377	123.566	96.0204	115.739	0.165648	-0.393619	-0.00406131	-0.845589	0.0494864	-0.024585	0.0770441	0.718883
ENSG00000079246	XRCC5	10017.9	9688.49	10021.1	9759.85	9808.47	9154.03	9377.43	9121.04	9389.16	9578.62	9775.61	9201.73	9457.61	10243.4	9702.45	10150.2	9528.39	9592.26	0.081866	0.0957813	0.0976603	0.0558627	0.010837	-0.141531	-0.0107577	0.0947592
ENSG00000079257	LXN	645.063	613.064	710.423	726.12	779.803	599.265	673.153	739.519	755.539	542.729	652.693	602.754	565.128	828.005	647.833	629.692	648.837	698.759	0.0328435	0.0777436	-0.0263801	-0.0572989	0.0107829	-0.0630774	-0.199279	0.244843
ENSG00000079277	MKNK1	508.894	538.091	402.65	463.804	531.476	522.364	538.31	513.656	456.217	616.151	600.438	484.058	536.729	508.709	545.544	539.736	540.697	513.794	0.0427967	-0.418911	-0.147287	0.0237973	0.138321	-0.157075	-0.0106265	-0.0143488
ENSG00000079308	TNS1	466.155	700.373	159.672	372.564	689.086	669.601	533.002	382.51	748.863	705.448	592.551	444.183	422.189	373.414	624.768	559.506	412.049	487.834	0.0648221	-1.73903	-0.0380086	-1.00721	-0.0763813	-0.333	0.035075	-0.385613
ENSG00000079313	REXO1	550.639	574.154	473.23	530.334	671.675	621.772	705.006	610.194	743.299	863.207	717.765	575.862	650.323	571.486	633.793	594.105	582.648	743.108	-0.114948	-0.575095	-0.202369	-0.487043	0.1795	-0.0449954	0.158532	-0.378854
ENSG00000079332	SAR1A	2615.04	2597.45	2739.87	2981.46	2515.35	2434.57	2486.63	2818.73	2344.51	2407.06	2484.57	2964.62	3197.66	2114.93	2733.73	2969.54	3151.89	2618.73	0.0934304	0.139916	0.0809732	0.346735	-0.137876	-0.00238979	0.020797	-0.308255
ENSG00000079335	CDC14A	55.6603	34.1645	55.538	79.8352	45.8169	45.0152	74.3229	61.9302	41.1708	47.6252	73.9456	102.004	90.8748	62.7768	49.139	104.784	96.9526	54.0835	-0.397912	-0.420333	0.366382	0.955404	0.589595	-0.0387845	-0.0933996	0.215043
ENSG00000079337	RAPGEF3	52.6785	64.533	75.2077	55.1243	47.6495	67.5228	66.8906	57.3765	47.8471	84.3363	67.044	84.3855	79.5155	73.6004	77.2185	84.0248	70.85	62.7369	-0.0653369	0.169076	-0.0577719	0.204256	-0.203838	0.00617998	0.166468	0.2304
ENSG00000079385	CEACAM1	2.9818	5.69409	2.31408	2.85126	5.49802	5.6269	9.55581	3.64295	3.33817	2.97658	4.92971	8.34582	8.51952	1.08236	13.0369	9.88527	6.52566	10.8167	0.0171253	-2.04594	-0.35351	-0.22746	-1.40303	-0.244227	0.384648	-3.32101
ENSG00000079387	SENP1	1316.96	1382.71	824.97	1523.52	1474.39	1404.85	1231.64	1457.18	1517.75	1382.12	1330.03	1224.98	1539.19	1330.22	1491.22	1382.95	1655.65	1272.05	-0.0229114	-0.578163	0.0642296	0.0054708	-0.165028	-0.174989	-0.105227	0.0645148
ENSG00000079432	CIC	2056.45	2607.89	982.328	1706.95	2919.45	2541.48	1913.28	1909.82	3276.97	2665.03	2267.67	1299.17	1689.7	1533.7	2069.86	1524.31	1468.27	2073.56	0.0372145	-0.961775	-0.162012	-0.94094	0.131677	-0.23057	0.20265	-0.435093
ENSG00000079435	LIPE	3.97573	0.949015	6.94225	7.60335	12.8287	9.37816	5.30878	10.0181	10.0145	5.95315	6.90159	7.41851	12.306	9.74123	11.0312	9.88527	11.1868	20.5517	-3.3048	0.387022	-0.397905	-0.397385	-0.676591	-0.414152	0.137555	-1.07708
ENSG00000079459	FDFT1	3264.08	3391.78	4271.8	2673.53	1877.57	3049.78	3382.76	2940.77	1639.04	3108.54	2959.8	3125.05	3013.07	2327.07	2942.33	2952.73	2763.15	2956.21	0.153338	0.336644	-0.137451	0.705892	0.00854096	0.0818276	0.124919	-0.345231
ENSG00000079462	PAFAH1B3	723.583	694.679	1265.8	626.326	650.599	650.845	651.918	668.482	584.18	505.026	470.294	507.24	461.947	521.697	416.178	428.032	378.488	619.797	0.0940333	0.95729	-0.0939746	0.100501	0.176364	0.24495	0.287479	-0.248584
ENSG00000079482	OPHN1	466.155	528.601	258.02	421.035	492.989	505.483	405.591	354.277	455.104	513.955	520.577	441.401	448.694	451.344	496.405	519.965	454.932	418.607	0.0645174	-0.652541	0.249064	-0.112254	0.0685953	-0.236325	-0.0199164	0.108632
ENSG00000079616	KIF22	4016.48	4288.6	4592.3	3813.08	4340.69	3997.91	3938.05	3940.76	4021.38	4597.82	4139.97	4146.02	3680.43	5415.04	3528.99	3498.4	3388.68	4442.42	0.10126	0.221733	-0.0475185	-0.0767349	0.230366	0.245032	0.11915	0.285626
ENSG00000079691	CARMIL1	1598.24	1724.36	954.559	1495.96	1256.3	1619.61	1566.09	1433.5	1258.49	1614.3	1543	1766.53	1655.63	1201.42	1560.42	1621.18	1609.97	1181.18	0.0904156	-0.714261	0.061527	0.249377	-0.0161935	0.123871	0.0403398	0.0245047
ENSG00000079739	PGM1	2517.63	2579.42	2312.93	2260.1	3132.96	2299.53	2249.86	2377.03	2952.05	2311.81	2141.46	1959.41	2225.49	2499.17	2011.69	1973.1	1953.97	2642.52	0.165712	0.0398827	-0.0727741	-0.385336	0.0901884	-0.0100427	0.187713	-0.0804678
ENSG00000079785	DDX1	4571.1	4198.44	5027.34	4472.67	4523.04	4287.7	4593.16	4298.68	4460.91	3627.45	4192.22	4341.68	4342.11	4040.45	4506.75	4681.67	4382.45	3990.28	-0.0303487	0.13031	0.0572415	0.00379893	-0.104373	-0.108768	-0.0133391	0.0180236
ENSG00000079805	DNM2	3025.53	3659.4	2219.21	3089.81	3580.13	3568.39	3344.53	3301.43	3748.76	4132.48	3560.23	2904.35	3190.09	3198.37	3234.15	3047.63	3092.23	3692.82	0.0363339	-0.591761	-0.0955704	-0.278897	0.138585	-0.0694744	0.0449472	-0.207387
ENSG00000079819	EPB41L2	1682.73	1867.66	1094.56	2099.47	2044.35	1978.79	1790.12	1858.82	2216.54	2023.08	1981.74	1599.62	2204.66	1586.74	2201.23	2059.1	2229.91	2058.42	-0.0833875	-0.709705	0.175644	-0.0782842	-0.15154	-0.36429	-0.0164291	-0.375473
ENSG00000079931	MOXD1	89.454	99.6466	90.2492	86.4881	98.9644	102.222	79.6317	85.6094	93.4688	97.2348	102.538	105.714	99.3943	135.295	104.295	77.1051	108.139	99.5137	-0.0368135	0.180571	0.0147328	-0.111983	-0.0245141	0.455264	-0.121658	0.44314
ENSG00000079950	STX7	1086.37	1011.65	971.915	1201.33	1054.7	1068.17	1082.99	1173.03	1018.14	935.637	1055.94	1048.79	1171.91	1033.65	1140.23	1173.38	1204.45	992.974	-0.078435	-0.15612	0.0343909	0.238693	-0.110788	-0.161945	-0.0395171	0.0579245
ENSG00000079974	RABL2B	183.878	176.517	146.944	171.075	174.104	178.185	179.437	196.719	169.134	177.602	193.244	178.044	188.376	171.013	171.485	168.05	194.838	177.394	-0.0135715	-0.288207	-0.201507	0.0164656	0.172343	0.0833478	-0.0486569	-0.0528533
ENSG00000079999	KEAP1	1732.43	1869.56	1932.26	1758.27	1980.2	1816.55	1660.59	1948.98	1877.16	1954.62	1729.34	1540.27	1700.12	1768.58	1435.06	1409.64	1441.24	1993.52	0.041497	0.218595	-0.148558	-0.0943947	0.269111	0.127854	0.238325	-0.17273
ENSG00000080031	PTPRH	5.9636	2.84704	9.25633	3.80167	2.74901	2.81345	15.9263	7.2859	3.33817	3.96877	7.88753	10.2004	6.62629	7.57652	3.00851	6.91969	6.52566	3.24501	0.0171253	-0.782903	-0.938473	0.187578	1.39052	0.559853	0.0220776	1.22331
ENSG00000080189	SLC35C2	1047.61	1191.96	1091.09	1015.05	1033.63	1154.45	1242.25	1089.24	914.659	1140.03	998.759	1071.05	1038.43	975.206	1003.84	1007.31	972.323	924.829	0.046131	-0.187191	-0.101779	0.150241	-0.00732194	0.0885151	0.094902	0.0765206
ENSG00000080200	CRYBG3	118.278	91.1054	43.9676	153.017	152.112	139.735	117.855	135.7	156.894	102.196	108.454	99.2225	124.953	101.742	121.343	128.509	139.836	85.452	-0.617081	-1.4225	0.173275	-0.0360945	-0.162018	-0.373125	-0.162347	0.251726
ENSG00000080224	EPHA6	36.7755	36.0626	23.1408	40.868	28.4065	45.953	29.7292	46.4476	35.6071	37.7033	23.6626	35.2379	33.1314	33.5531	28.0794	36.5755	27.0349	33.5318	-0.349657	-0.361439	-0.184634	0.198805	-0.246907	-0.0537496	0.29338	0.000917908
ENSG00000080298	RFX3	142.132	143.301	84.464	98.8435	133.785	168.807	160.325	98.3597	165.796	119.063	107.468	110.35	89.9282	120.142	153.434	113.681	89.4948	90.8604	-0.236323	-0.924592	0.00707925	-0.746189	-0.513718	-0.042896	0.00697075	0.403016
ENSG00000080345	RIF1	2459.98	1858.17	1769.12	2658.32	2388.89	2146.66	2628.91	2469.92	2578.18	1427.76	1844.7	1981.67	2218.86	1887.63	2791.9	2504.93	2917.9	1293.68	-0.208211	-0.571435	0.10605	0.0441622	-0.597864	-0.338053	-0.395112	0.545101
ENSG00000080371	RAB21	1515.75	1301.1	1435.89	1549.18	1402.91	1404.85	1329.32	1543.7	1386.45	1095.38	1172.28	1662.67	1574.22	1268.53	1438.07	1671.6	1606.24	1277.45	-0.110684	0.111256	0.00511372	0.160108	-0.29481	-0.00772489	-0.0290569	-0.0101185
ENSG00000080493	SLC4A4	24.8483	15.1842	15.0415	28.5126	20.1594	24.3832	13.8028	16.3933	28.9308	15.8751	20.7048	14.837	24.6119	25.9766	25.0709	22.7361	26.1026	27.0418	-0.683314	0.123988	0.798493	-0.0210091	-0.276053	-0.615786	-0.0848376	-0.0579758
ENSG00000080503	SMARCA2	1872.57	2089.73	1382.66	1751.62	1862.91	2006.93	1902.67	1694.88	1873.83	1718.48	1742.16	1431.77	1516.47	1126.74	1733.91	1613.28	1534.46	1482.97	0.058329	-0.460572	0.047505	-0.097296	0.00685003	-0.172192	-0.0170125	-0.396341
ENSG00000080546	SESN1	263.392	230.611	270.748	287.026	282.232	254.148	218.722	250.453	269.279	309.564	340.15	344.033	317.115	351.767	332.942	349.939	307.638	339.645	-0.140211	0.307852	0.196644	0.0920815	0.030899	-0.0245539	0.0437727	0.0505931
ENSG00000080561	MID2	266.374	316.022	126.117	230.001	288.646	287.91	187.931	237.703	245.912	252.017	228.738	189.172	246.119	247.86	248.704	241.201	266.62	220.661	0.134409	-0.575433	-0.0475157	-0.0964993	-0.120729	-0.350536	-0.115426	0.167696
ENSG00000080603	SRCAP	5564.04	7945.15	2333.75	6562.64	7058.54	7243.69	6330.19	6370.61	7405.17	6457.18	5490.71	3733.36	6161.5	3387.78	5705.14	4553.16	5992.42	5027.61	0.133349	-1.4396	0.0428444	-0.174257	-0.0552709	-0.286391	0.0401436	-0.56953
ENSG00000080608	PUM3	1236.45	966.097	1623.33	1344.84	1228.81	1052.23	1248.63	1325.12	1189.5	815.582	1074.68	1122.98	1150.13	1467.68	1223.46	1264.33	1260.38	1139	-0.12321	0.378615	0.0213099	0.17708	-0.187067	-0.171041	-0.132061	0.36577
ENSG00000080644	CHRNA3	10.9333	7.59212	4.62816	15.2067	11.9124	12.1916	9.55581	18.2148	8.90179	3.96877	9.85941	5.56388	12.306	8.65887	5.01419	8.89675	13.9836	12.9801	-0.683314	-1.04594	-0.260401	0.77254	0.975486	-0.677186	-0.184373	-0.584045
ENSG00000080802	CNOT4	878.637	915.799	575.049	1176.62	1103.27	1016.59	1044.77	1156.64	1207.3	899.918	883.403	930.095	1174.75	875.629	1184.35	1074.53	1513.95	893.46	-0.150639	-0.861425	0.0247099	-0.0371437	-0.422952	-0.208254	-0.365971	-0.0290842
ENSG00000080815	PSEN1	1282.17	1355.19	993.898	1484.55	1218.73	1299.81	1343.12	1377.04	1183.94	1430.74	1415.81	1418.79	1675.5	1375.68	1377.9	1432.38	1623.02	1273.13	0.060194	-0.43442	0.108463	0.326436	0.0391596	-0.0137497	0.0459108	0.111768
ENSG00000080819	CPOX	593.378	514.366	658.356	597.813	780.719	485.789	468.234	635.695	785.583	484.19	488.041	558.243	569.861	784.711	465.317	484.378	518.324	717.148	0.0824661	0.491638	-0.08864	-0.394068	0.0687896	0.204758	0.136756	0.12989
ENSG00000080822	CLDND1	728.553	603.573	675.712	716.616	620.36	669.601	671.03	654.821	611.998	539.752	598.466	707.54	682.508	914.594	700.983	691.969	733.671	630.614	-0.149772	0.0100316	0.1301	0.227673	-0.22811	0.0321044	-0.104287	0.536373
ENSG00000080823	MOK	170.957	160.384	200.168	198.637	175.937	164.118	179.437	195.809	180.261	243.087	204.09	181.753	195.949	268.425	173.491	166.073	176.193	214.171	-0.0332064	0.157737	0.0206933	0.140049	0.234345	0.130169	0.153322	0.325758
ENSG00000080824	HSP90AA1	37019	30918.9	53810.5	38989	52722.4	31571.6	33997.4	37952.3	50446.4	27852.8	34617.4	36180.1	32638.3	47648.7	39021.4	39763.5	36408.5	44223	-0.0301376	0.662462	0.0388817	-0.371684	-0.172769	-0.13625	-0.157712	0.107639
ENSG00000080839	RBL1	758.371	785.784	514.883	752.732	727.572	822.465	814.367	739.519	770.005	590.354	771.992	843.855	804.621	679.722	844.389	919.33	919.186	602.491	-0.0658208	-0.661433	0.0255477	-0.0327316	-0.129322	-0.123588	-0.192047	0.174005
ENSG00000080845	DLGAP4	893.546	1090.42	529.925	1198.48	1113.35	1093.49	1120.15	1228.59	1070.44	1014.02	916.925	801.199	1330.94	707.863	1002.84	941.078	1297.67	1067.61	-0.00406368	-1.07984	-0.035795	0.162999	-0.129212	-0.232154	0.036515	-0.592842
ENSG00000080947	CROCCP3	31.8059	26.5724	33.5542	45.6201	43.0678	35.637	43.532	33.6973	51.1853	32.7423	40.4236	24.1101	48.2773	32.4708	36.1021	33.6099	55.002	49.7569	-0.423447	-0.375583	0.437036	-0.166059	0.163113	-0.479247	-0.18814	-0.615753
ENSG00000080986	NDC80	1089.35	767.753	1117.7	878.187	1083.11	852.475	784.638	914.381	1060.43	674.69	963.265	1007.99	806.514	1367.02	1095.1	1006.32	924.779	979.994	-0.151015	0.510437	-0.0582675	-0.272043	-0.185057	0.00239066	-0.197409	0.48019
ENSG00000081014	AP4E1	880.625	834.184	715.051	1020.75	984.146	860.915	869.578	855.183	992.549	823.519	951.433	1057.14	1115.11	681.886	1175.33	1192.16	1175.55	705.249	-0.0455057	-0.282269	0.255324	0.0404184	-0.304886	-0.17342	-0.0761511	-0.0486022
ENSG00000081019	RSBN1	428.385	349.237	550.752	541.739	575.46	383.567	466.111	556.461	634.252	334.369	349.023	459.02	500.758	436.191	400.132	491.298	524.849	479.18	-0.13527	0.240728	-0.0386834	-0.22746	-0.197154	-0.098041	-0.0677896	-0.135609
ENSG00000081026	MAGI3	615.245	571.307	341.327	594.012	632.273	648.969	494.778	556.461	664.296	657.823	678.328	538.769	632.337	570.403	728.06	638.589	694.517	555.979	-0.183883	-0.535627	0.0942108	-0.161335	-0.102075	-0.24522	-0.135315	0.0369525
ENSG00000081041	CXCL2	374.713	353.983	223.309	44.6697	22.9084	193.19	101.929	33.6973	31.1563	253.009	240.57	250.375	70.0493	58.4474	254.721	232.304	62.4599	49.7569	0.873657	1.13148	0.406663	0.519774	-0.0824615	0.108075	0.165442	0.232243
ENSG00000081051	AFP	57.6481	25.6234	27.769	16.1571	15.5777	19.6941	27.6057	8.19664	10.0145	1.98438	0.985941	0.927313	1.89323	3.24708	1.00284	3.95411	17.7125	5.40835	0.379695	0.00851061	0.979065	0.690078	-0.0245141	-2.09222	-3.22585	-0.736048
ENSG00000081052	COL4A4	1566.44	1810.72	991.584	1561.54	1495.46	1842.81	1796.49	1397.07	1400.92	1973.47	2025.12	1805.48	1847.79	1553.19	1969.57	1863.37	1796.42	1431.05	-0.0253428	-0.857375	0.160561	0.156594	0.0401271	-0.0455354	0.0406741	0.118156
ENSG00000081059	TCF7	28.8241	26.5724	24.2979	46.5705	42.1515	40.3261	45.6555	35.5188	41.1708	29.7658	27.6064	25.9648	38.8111	30.3061	41.1163	24.7132	39.154	33.5318	-0.601785	-0.90996	0.390835	0.177797	-0.574711	0.071275	-0.0126878	-0.145923
ENSG00000081087	OSTM1	685.814	518.162	739.349	636.78	613.946	573.006	541.496	654.821	634.252	480.221	531.422	679.721	625.711	612.615	601.702	681.095	715.026	587.347	-0.145146	0.449307	-0.0403036	0.0057392	-0.179191	-0.00291451	-0.192499	0.0607678
ENSG00000081154	PCNP	4064.19	3137.44	4100.55	3749.4	3318.97	3408.02	3271.27	3189.4	3434.98	2685.86	3089.94	3729.65	3156.95	3407.27	3608.21	3648.65	3302.92	3080.6	-0.119346	0.325968	0.233373	0.12636	-0.223704	0.0316776	-0.0652071	0.145404
ENSG00000081177	EXD2	709.668	787.682	461.659	613.02	676.257	732.435	589.275	562.836	711.03	726.284	677.342	580.498	634.231	658.074	641.816	641.554	636.718	663.064	0.104914	-0.352111	0.123219	-0.213977	0.0777241	-0.14428	-0.00564684	-0.0108978
ENSG00000081181	ARG2	126.23	115.78	83.307	85.5377	55.8966	104.098	122.102	71.9483	57.8616	69.4534	70.0018	73.2578	47.3306	56.2827	62.1759	60.3002	58.7309	54.0835	0.153447	-0.551577	0.249599	0.563953	0.171037	0.28082	-0.311346	0.0575014
ENSG00000081189	MEF2C	23.8544	9.49015	21.9838	21.8596	10.996	15.0051	23.3586	30.0544	12.24	12.8985	12.8172	25.0375	35.9713	8.65887	10.0284	18.782	27.0349	7.5717	-0.660947	-0.0875163	-0.459305	0.83667	0.353997	0.414736	0.412024	0.193563
ENSG00000081307	UBA5	1456.11	1147.36	1476.38	1423.73	1457.89	1256.67	1304.9	1363.37	1377.55	897.933	1080.59	1149.87	1353.66	1231.72	1224.46	1339.45	1384.37	1141.16	-0.131293	0.178131	0.0624904	0.0475663	-0.18033	-0.220176	-0.0323701	0.110175
ENSG00000081320	STK17B	226.617	186.956	204.796	224.299	182.351	221.325	218.722	211.291	202.516	188.516	217.893	305.086	248.959	241.366	226.641	348.95	229.33	195.782	-0.243466	-0.0949072	0.0861891	0.147388	-0.0567905	-0.193804	0.118482	0.301972
ENSG00000081377	CDC14B	337.937	338.798	241.822	361.159	374.782	381.691	333.391	406.189	422.835	336.353	383.531	375.562	407.99	343.108	398.126	377.617	427.897	366.686	-0.171979	-0.463274	-0.169517	-0.22746	-0.053883	-0.00787445	-0.0687286	-0.0958845
ENSG00000081386	ZNF510	302.156	304.634	223.309	326.944	305.14	329.174	353.565	325.133	328.253	289.72	326.347	373.707	352.14	330.12	369.044	384.537	409.252	303.95	-0.111772	-0.662934	0.00801152	-0.00576637	-0.177389	-0.041214	-0.216841	0.119157
ENSG00000081665	ZNF506	36.7755	22.7764	70.5795	38.9672	32.9881	23.4454	38.2232	56.4658	42.2835	21.8282	33.522	63.0573	81.4087	33.5531	44.1248	42.5067	80.1724	50.8385	-0.0417684	0.8848	-0.535117	-0.117835	-0.396483	0.568974	0.0220776	-0.599475
ENSG00000081692	JMJD4	241.526	250.54	394.551	287.977	296.893	257.899	244.204	284.15	264.828	270.868	274.092	269.848	282.091	332.284	186.528	236.258	240.517	338.563	-0.0417684	0.692126	0.0192988	0.120896	0.555268	0.191785	0.230019	-0.0270061
ENSG00000081721	DUSP12	1024.75	967.995	1291.26	906.699	880.6	926.563	933.284	933.506	832.317	864.199	845.938	1072.9	992.05	1032.57	916.593	967.768	913.592	958.36	0.0631115	0.46839	-0.0420357	0.123491	-0.115731	0.148784	0.118863	0.1076
ENSG00000081760	AACS	754.395	878.788	789.102	693.806	950.242	935.941	759.156	806.914	859.022	877.097	809.458	669.52	786.635	664.569	762.156	733.487	752.315	772.313	-0.0909023	0.0558163	-0.217883	-0.308164	0.0868687	-0.131644	0.0643574	-0.216768
ENSG00000081791	KIAA0141	1155.94	1346.65	1177.87	1188.02	1268.21	1299.81	1328.26	1243.16	1137.2	1318.62	1299.47	1248.16	1150.13	1535.87	1206.41	1135.82	1128.01	1162.8	0.0510726	-0.173356	-0.0654458	0.0630729	0.1072	0.136076	0.0280269	0.401456
ENSG00000081818	PCDHB4	3.97573	3.79606	4.62816	7.60335	0.916337	5.6269	1.06176	3.64295	2.22545	2.97658	2.95782	1.85463	6.62629	3.24708	1.00284	8.89675	7.4579	1.08167	-0.567837	2.12399	1.06153	1.77254	1.56045	-2.26215	-0.170567	1.58588
ENSG00000081870	HSPB11	596.36	517.213	1087.62	693.806	611.197	563.628	559.545	622.034	576.391	502.049	593.537	733.505	612.458	964.382	596.688	581.254	587.309	689.024	-0.123983	0.958846	0.157538	0.267484	-0.00764032	0.335638	0.0604915	0.48505
ENSG00000081913	PHLPP1	570.518	587.44	349.426	752.732	644.185	585.197	547.866	739.519	703.241	484.19	490.013	446.038	736.465	348.52	486.376	501.183	709.432	525.692	0.00551869	-0.648835	0.0255477	0.0981159	0.010747	-0.168173	0.0539513	-0.592978
ENSG00000081923	ATP8B1	33.7937	32.2665	57.8521	64.6285	44.9005	37.5127	65.8289	67.3946	50.0725	44.6486	51.2689	95.5133	164.711	64.9416	57.1617	94.8986	185.515	84.3703	-0.21734	-0.186352	-0.0604635	0.36815	-0.156964	0.0093143	-0.171603	-0.377594
ENSG00000081985	IL12RB2	6.95753	12.3372	8.09929	3.80167	3.66535	7.50253	3.18527	1.82148	2.22545	14.8829	14.7891	8.34582	4.73306	7.57652	17.0482	12.8509	5.59342	2.16334	0.717565	1.34638	1.06153	0.77254	-0.205086	-0.622738	-0.240957	1.80827
ENSG00000082014	SMARCD3	64.6057	68.3291	77.5218	57.9755	110.877	76.9009	75.3847	77.4127	111.272	55.5627	54.2268	60.2754	72.8892	76.8475	51.1447	60.3002	66.1888	75.717	-0.170502	0.0403299	-0.417127	-0.940579	0.0844202	-0.000593247	0.139117	0.021382
ENSG00000082068	WDR70	1771.19	1766.12	1941.52	1525.42	1601.76	1637.43	1710.49	1469.02	1573.39	1682.76	1696.8	1762.82	1489.97	1670.08	1662.7	1809	1476.66	1652.79	0.10915	0.182774	0.0543539	-0.0446688	0.0292889	-0.0373088	0.0129408	0.0150114
ENSG00000082146	STRADB	219.659	196.446	177.027	178.679	166.773	206.32	158.202	170.308	184.712	131.961	141.976	142.806	162.817	164.519	138.392	137.405	152.887	174.149	-0.0707474	0.162207	0.0692214	-0.0479106	0.0368864	0.0556217	0.0907904	-0.0820715
ENSG00000082153	BZW1	3455.91	3069.11	3422.53	3615.39	3613.12	3134.18	3390.19	3121.1	3734.3	2866.44	3576.01	3601.69	3830	3120.44	3810.78	3728.72	3620.81	3175.79	-0.0302667	0.0136973	0.212098	-0.0466854	-0.0917368	-0.0500102	0.0810308	-0.0253632
ENSG00000082196	C1QTNF3	72.5571	62.635	52.0669	33.2647	40.3188	69.3984	40.3467	50.0906	44.5089	37.7033	62.1143	56.5661	38.8111	53.0356	82.2327	63.2657	36.3572	33.5318	-0.147934	0.367913	-0.59055	-0.420105	-0.404786	-0.161486	0.0942274	0.661431
ENSG00000082212	ME2	993.933	981.281	903.649	1001.74	1162.83	1022.22	936.469	949.9	1180.6	826.496	903.122	891.148	891.709	1072.62	958.713	946.021	852.997	1007.04	-0.0589666	-0.0514683	0.0766627	-0.23701	-0.0861772	-0.0862062	0.064033	0.0910218
ENSG00000082213	C5orf22	1958.05	1662.67	1389.61	1922.7	1723.63	1824.99	1745.53	1810.55	1732.51	1728.4	1757.93	2004.85	2047.52	1681.99	2083.9	2309.2	2090.08	1769.61	-0.134384	-0.328986	0.0867056	0.150267	-0.245403	-0.203897	-0.029675	-0.0732683
ENSG00000082258	CCNT2	760.359	628.248	513.726	820.211	682.671	739.937	770.835	790.521	745.525	505.026	783.823	867.965	815.98	892.946	932.639	883.743	901.473	536.509	-0.236069	-0.585422	0.0531925	0.137739	-0.25079	-0.02599	-0.14375	0.734972
ENSG00000082269	FAM135A	450.252	290.399	264.962	434.341	404.105	358.246	308.971	391.617	431.737	273.845	354.939	290.249	393.791	365.837	451.277	394.422	419.507	316.93	-0.302916	-0.221684	0.149385	0.00867754	-0.346442	-0.44245	-0.0912638	0.20704
ENSG00000082438	COBLL1	534.736	416.618	350.583	394.424	359.204	463.281	466.111	378.867	359.41	381.994	414.095	399.672	446.801	322.543	521.475	575.323	544.426	301.786	-0.153165	-0.410915	0.0580548	0.134117	-0.332636	-0.525555	-0.285104	0.0959651
ENSG00000082458	DLG3	1390.51	1473.82	909.434	1094.88	1172	1409.54	1051.14	1152.99	1231.78	1369.22	1329.05	1167.49	1083.87	1184.1	1268.59	1142.74	1115.89	1079.51	0.0643381	-0.208911	-0.0746097	-0.169974	0.067169	0.0309132	-0.0419979	0.133419
ENSG00000082512	TRAF5	502.93	450.782	474.387	751.781	706.496	494.229	597.769	724.947	791.146	485.182	540.296	543.406	842.485	570.403	610.728	622.772	839.946	629.532	-0.13275	-0.333523	0.0524363	-0.0736318	-0.17678	-0.196675	0.00435587	-0.142298
ENSG00000082515	MRPL22	831.922	886.38	1161.67	898.146	870.52	848.724	866.393	912.559	794.484	754.066	921.855	936.587	824.5	1249.04	826.338	862.984	824.098	1091.41	0.0626301	0.423106	-0.0229692	0.17693	0.157808	0.118078	0.000703992	0.194635
ENSG00000082516	GEMIN5	1404.43	1694.94	974.229	1563.44	1551.36	1473.31	1294.28	1407.09	1620.13	1399.98	1399.05	1030.25	1511.74	1214.41	1315.72	1201.06	1351.74	1511.09	0.202174	-0.409818	0.152008	-0.0513827	0.0885927	-0.221321	0.161389	-0.315341
ENSG00000082641	NFE2L1	3595.06	4461.32	2503.84	4019.32	4974.79	4239.87	4181.2	3989.03	5077.36	4683.14	4240.53	3347.6	4179.3	3607.5	3751.62	3644.7	3924.72	4191.47	0.0734511	-0.739775	0.0109127	-0.337126	0.176734	-0.122672	0.0906708	-0.216457
ENSG00000082701	GSK3B	2711.45	2781.56	1615.23	2462.53	2153.39	2695.28	2438.85	2340.6	2314.46	3360.55	3480.37	3444.97	3662.44	2329.24	3840.87	3934.34	3537.84	2813.43	0.0454582	-0.594464	0.0732677	0.0894655	-0.14219	-0.19163	0.0499385	-0.27247
ENSG00000082781	ITGB5	3287.93	3972.58	3121.7	3791.22	4085.03	3689.37	3675.8	3941.67	3817.75	5221.9	4795.62	4676.44	4926.17	4355.41	4312.2	4577.87	4767.46	4919.44	0.106701	-0.235728	-0.0561463	-0.010062	0.153292	0.0307347	0.0472464	-0.175684
ENSG00000082805	ERC1	1960.04	2344.07	1059.85	1812.45	1972.87	2322.97	2083.17	1679.4	2130.87	2268.15	2225.27	1678.44	2057.94	1301	2344.63	2086.78	2024.82	1942.68	0.0130425	-0.974918	0.109993	-0.2335	-0.0753827	-0.314161	0.0234055	-0.578433
ENSG00000082898	XPO1	10227.6	8601.87	6423.89	7982.57	8723.53	9337.84	7411.06	7376.07	8916.25	7204.3	8786.71	7942.44	7701.64	8464.05	9941.13	9124.11	8245.64	7511.12	-0.118438	-0.206232	0.114001	-0.159585	-0.178087	-0.200101	-0.0984648	0.17232
ENSG00000082996	RNF13	675.875	578.899	690.754	714.715	475.579	603.954	692.265	642.07	502.951	595.315	726.639	835.509	781.902	629.933	825.335	943.055	832.488	578.694	-0.0611261	-0.00315321	0.154636	0.50695	-0.183742	-0.174686	-0.0904408	0.122398
ENSG00000083093	PALB2	1089.35	842.725	824.97	938.063	902.592	970.64	967.26	889.791	907.982	900.91	1107.21	1109.07	991.104	1129.98	1084.07	1079.47	1012.41	838.295	-0.203874	-0.229561	0.0762186	0.047021	0.0304773	0.0390208	-0.030685	0.430771
ENSG00000083097	DOPEY1	246.495	240.101	124.96	249.96	203.427	279.469	235.71	248.631	253.701	222.251	255.359	227.192	274.518	166.683	281.797	269.868	325.351	137.372	-0.21905	-0.915541	0.00768888	-0.021431	-0.142132	-0.248343	-0.245096	0.27902
ENSG00000083099	LYRM2	550.639	474.507	666.456	525.581	437.093	528.928	525.569	481.78	409.482	448.471	579.733	662.102	530.103	567.156	573.623	645.508	532.307	446.73	-0.156642	0.342628	0.125539	0.360114	0.0152869	0.0366174	-0.00598628	0.344343
ENSG00000083123	BCKDHB	418.446	364.422	380.667	426.738	381.196	381.691	384.356	362.474	398.355	291.704	371.7	425.637	332.261	390.732	331.939	387.503	298.316	341.808	-0.0667972	-0.0139143	0.235474	0.0992959	0.163219	0.135417	0.155477	0.192992
ENSG00000083168	KAT6A	1394.49	1768.96	671.084	1600.5	1378.17	1604.6	1408.95	1447.16	1508.85	1322.59	1355.67	877.238	1681.18	742.499	1509.27	1216.88	1705.06	1083.83	0.140687	-1.07006	0.1453	0.085075	-0.154846	-0.472142	-0.0203459	-0.545684
ENSG00000083223	ZCCHC6	605.305	508.672	306.616	534.135	501.236	589.886	572.287	554.639	543.009	462.361	608.326	498.895	555.662	400.473	781.21	625.738	648.837	411.035	-0.213702	-0.900305	-0.0543451	-0.023771	-0.360867	-0.326823	-0.223649	-0.0375562
ENSG00000083290	ULK2	198.787	203.089	195.54	268.968	220.837	207.257	265.439	291.436	231.446	220.267	225.781	271.703	316.169	286.825	221.627	253.063	313.232	250.948	-0.0293103	-0.440917	-0.115743	0.216759	0.0267871	0.102533	0.0134645	0.192785
ENSG00000083312	TNPO1	6959.52	6403.95	4894.28	7346.74	6781.81	6875.13	6587.14	6726.71	6656.31	5802.34	7049.48	7416.65	8032.01	7685.83	8057.8	8608.1	8575.65	6214.2	-0.102425	-0.428553	0.127202	0.142381	-0.192869	-0.214926	-0.0944847	0.306633
ENSG00000083444	PLOD1	3815.71	4359.77	3071.94	3760.81	6342.89	4127.33	3911.51	3894.32	6275.76	4409.3	3733.76	3186.25	3516.67	3846.71	3526.98	3240.39	3315.03	4652.27	0.0790448	-0.348573	-0.0503278	-0.738748	0.0821959	-0.0243095	0.0851845	-0.274311
ENSG00000083454	P2RX5	232.58	280.908	317.029	212.894	296.893	229.765	224.031	242.256	261.49	270.868	232.682	203.082	249.906	215.39	236.67	229.338	214.415	321.256	0.289941	0.500921	-0.1864	-0.296622	-0.0245141	-0.175418	0.220982	-0.576777
ENSG00000083457	ITGAE	481.064	505.825	849.268	537.937	499.404	448.276	530.878	531.871	399.468	512.963	548.183	588.844	510.224	770.64	485.373	480.424	489.424	547.325	0.17425	0.67784	0.0163607	0.429358	0.175564	0.293577	0.0600455	0.493658
ENSG00000083520	DIS3	2304.93	1702.53	2095.4	2103.28	1862	2035.06	2046	1937.14	2065.21	1444.63	2108.93	2152.29	1936.77	1981.8	2434.89	2477.25	2316.61	1544.63	-0.25739	0.0344178	0.11871	0.0263468	-0.207346	-0.202864	-0.258362	0.359554
ENSG00000083535	PIBF1	625.184	433.7	458.188	466.656	457.252	470.784	487.346	457.19	499.613	334.369	430.856	419.146	345.514	497.885	606.717	490.31	398.997	256.356	-0.118368	-0.0890059	0.0295627	-0.0984524	-0.493816	-0.226241	-0.207637	0.957665
ENSG00000083544	TDRD3	635.123	502.029	621.331	559.797	569.045	570.192	617.942	526.407	589.743	427.635	586.635	547.115	452.481	417.791	565.6	567.415	508.069	451.057	-0.183678	0.00789076	0.0887252	-0.0751847	0.0526804	-0.0525595	-0.167168	-0.110529
ENSG00000083635	NUFIP1	200.775	158.485	172.399	197.687	143.865	178.185	167.757	223.131	150.218	197.446	169.582	194.736	184.589	126.636	192.545	194.74	191.109	188.211	-0.169026	0.0393756	-0.174671	0.396164	-0.183212	-3.00241e-05	-0.0500721	-0.571661
ENSG00000083642	PDS5B	1252.36	1038.22	824.97	1219.39	1130.76	1160.08	1037.34	1077.4	1285.2	840.386	1142.71	1098.87	1105.64	1006.59	1418.01	1275.2	1227.76	961.605	-0.160107	-0.330469	0.178598	-0.0758317	-0.311416	-0.214708	-0.151137	0.0659652
ENSG00000083720	OXCT1	4872.26	4834.28	4370.14	5214	5153.48	4833.51	4778.96	4723.09	4974.99	4089.81	4639.84	4807.19	4432.04	5325.21	4709.32	4897.16	4981.87	4095.21	0.000231732	-0.129017	0.142659	0.0676971	-0.0214452	-0.0267519	-0.168717	0.378902
ENSG00000083750	RRAGB	571.512	558.021	683.811	537.937	452.671	569.255	536.187	567.39	486.26	546.698	552.127	696.412	580.274	481.65	591.674	587.185	562.139	527.855	-0.0287551	0.350863	-0.0769031	0.145709	-0.0998023	0.246126	0.0458067	-0.132158
ENSG00000083799	CYLD	1119.17	1050.56	1092.25	1168.06	979.564	1159.14	1344.18	1122.94	866.811	1212.46	1229.47	1604.25	1647.11	1065.04	1421.02	1709.16	1678.96	1119.53	-0.141898	-0.299431	0.0568391	0.43033	-0.208892	-0.0913896	-0.0276332	-0.0719826
ENSG00000083807	SLC27A5	206.738	215.426	439.676	200.538	219.921	198.817	230.401	222.22	180.261	193.477	172.54	214.209	147.672	254.354	144.409	163.107	146.361	223.906	0.115753	0.932292	-0.148111	0.153789	0.256772	0.393203	0.0128591	0.183948
ENSG00000083812	ZNF324	151.078	217.324	304.302	222.398	224.503	205.382	256.945	238.613	226.996	212.329	188.315	225.337	257.479	207.813	163.463	184.855	238.653	220.661	0.081542	0.244044	-0.101531	-0.0295206	0.204187	0.285694	0.10954	-0.0865449
ENSG00000083814	ZNF671	38.7634	36.0626	37.0253	44.6697	51.3149	48.7664	56.2731	35.5188	32.269	52.5862	41.4095	48.2203	35.9713	64.9416	43.122	30.6443	38.2217	56.2469	-0.435387	-0.603933	0.330714	0.469148	-0.0584615	0.65402	-0.0875468	0.207369
ENSG00000083817	ZNF416	115.296	104.392	107.605	133.059	106.295	87.2169	121.04	119.307	100.145	111.125	100.566	134.46	141.992	140.707	94.2667	135.428	131.445	106.004	0.259326	-0.169743	0.157387	0.40997	0.0933223	-0.0103467	0.111345	0.408576
ENSG00000083828	ZNF586	175.926	186.007	201.325	242.357	197.012	197.879	222.969	206.738	185.825	173.634	175.498	196.59	234.76	227.295	179.508	202.648	267.552	178.476	-0.089264	-0.147314	0.229332	0.383189	-0.0325965	-0.0437834	-0.188633	0.348841
ENSG00000083838	ZNF446	110.327	145.199	138.845	117.852	97.1317	135.983	160.325	122.039	116.836	141.883	94.6504	158.571	111.7	94.1653	125.355	107.749	100.682	84.3703	0.0946041	-0.207526	-0.0503658	0.0124908	-0.405336	0.557444	0.149833	0.158459
ENSG00000083844	ZNF264	90.4479	86.3604	99.5055	176.778	120.04	92.8438	151.831	118.396	136.865	124.024	118.313	164.134	185.536	111.483	110.312	152.233	152.887	165.496	-0.104437	-0.609619	0.578318	0.369184	0.101017	0.108595	0.279235	-0.569969
ENSG00000083845	RPS5	12878.4	13123.9	27206.7	12089.3	12448.4	12024.7	12869.5	13413.3	10922.5	11242.5	11345.2	11666.5	10257.5	13665.9	10278.1	9683.61	9317.71	13736.1	0.126201	1.08	-0.149936	0.146432	0.142514	0.268758	0.138631	-0.00739933
ENSG00000083857	FAT1	1142.03	1377.02	455.874	1410.42	1455.14	1299.81	1309.15	1245.89	1475.47	1570.64	1548.91	1385.41	2309.74	1092.1	1890.35	1833.72	2340.85	1353.17	0.0832456	-1.52192	0.17895	-0.0650497	-0.287395	-0.404463	-0.0193032	-0.309238
ENSG00000083896	YTHDC1	1847.72	1638.95	1896.39	1676.54	1579.77	1775.29	1705.18	1588.33	1767	1482.33	1709.62	1918.61	1550.55	1500.15	1869.29	2018.57	1687.35	1553.28	-0.115281	0.153332	0.0779776	-0.0758203	-0.128812	-0.0732729	-0.121977	-0.0502106
ENSG00000083937	CHMP2B	2130	1632.31	2185.65	2060.51	1699.81	1764.97	1933.46	1966.28	1650.17	1694.66	1837.79	2365.58	2016.29	1919.02	2340.62	2511.85	2246.69	1737.16	-0.112733	0.17688	0.0675285	0.320386	-0.348917	-0.0865572	-0.156102	0.143639
ENSG00000084070	SMAP2	376.701	461.221	242.979	450.498	499.404	429.52	430.011	397.082	521.867	393.9	395.362	289.322	372.965	379.908	369.044	333.134	329.08	420.77	0.102734	-0.823545	0.182086	-0.212161	0.0993823	-0.203426	0.180605	-0.147381
ENSG00000084072	PPIE	1074.44	1115.09	1240.35	1011.25	1042.79	1070.05	1080.87	979.043	972.52	1265.04	1244.26	1231.47	945.666	1885.47	1032.92	1041.91	903.338	1127.1	0.0594873	0.198555	0.0466885	0.056333	0.268553	0.241157	0.0660657	0.742307
ENSG00000084073	ZMPSTE24	2016.69	1830.65	1629.11	1938.85	1742.87	1766.85	1731.72	1800.53	1798.16	1422.8	1611.03	1747.06	1987.89	1411.4	2007.68	2039.33	2081.69	1632.24	0.0511795	-0.0881216	0.106783	0.108682	-0.317548	-0.223169	-0.0665163	-0.209731
ENSG00000084090	STARD7	3679.54	3915.64	3453.77	3649.61	3393.2	3635.91	3388.06	3638.4	3361.54	3201.8	3161.91	3240.96	3557.37	2555.45	3224.12	3351.11	3425.04	3130.36	0.106928	0.0277101	0.00443784	0.11862	-0.0281085	-0.0482165	0.0546911	-0.292749
ENSG00000084092	NOA1	559.584	636.789	584.306	536.986	492.073	511.11	540.434	519.121	509.627	715.37	648.749	569.37	528.21	513.038	569.612	577.3	490.357	588.429	0.317182	0.112606	0.048816	0.0754433	0.187683	-0.0199534	0.10728	-0.197802
ENSG00000084093	REST	899.51	728.843	860.839	920.005	752.313	800.895	1051.14	898.898	847.895	725.292	876.502	1266.71	1131.2	655.91	973.755	1310.79	1253.86	766.905	-0.136004	-0.288138	0.033484	0.117756	-0.151802	-0.049347	-0.148518	-0.22555
ENSG00000084110	HAL	5.9636	4.74507	8.09929	2.85126	3.66535	7.50253	5.30878	1.82148	3.33817	10.9141	8.87347	11.1278	2.83984	4.32944	4.01135	4.94264	6.52566	4.32668	-0.660947	0.609415	0.64649	-0.22746	1.14541	1.17081	-1.20031	0.000917908
ENSG00000084112	SSH1	547.657	719.353	558.851	904.798	888.847	674.29	1195.54	862.469	913.546	795.738	753.259	1089.59	1105.64	650.498	822.327	1192.16	1110.29	839.377	0.0933314	-1.09712	0.0691242	-0.0138806	-0.126565	-0.129793	-0.0060555	-0.367774
ENSG00000084207	GSTP1	83.4904	117.678	104.134	84.5873	98.9644	72.2119	96.6198	80.1449	61.1998	7.93753	4.92971	2.78194	11.3594	6.49416	5.01419	5.93116	12.1191	8.65337	0.704535	0.108046	0.0778288	0.466914	-0.0245141	-1.09222	-0.0933996	-0.41412
ENSG00000084234	APLP2	6643.45	7131.85	6219.1	6574.05	6972.41	6759.78	6666.77	6481.72	6693.03	6874.9	6809.9	6994.73	6980.32	6672.75	6593.66	6654.77	6868.72	6901.06	0.0772994	-0.100282	0.0204043	-0.0258783	0.0465542	0.0718795	0.023252	-0.0485376
ENSG00000084444	FAM234B	174.932	235.356	177.027	284.175	317.969	210.071	228.278	260.471	318.239	185.54	205.076	218.846	290.61	240.284	192.545	199.683	264.755	257.438	0.163967	-0.366817	0.125657	-0.16333	0.0909631	0.132208	0.134425	-0.099484
ENSG00000084453	SLCO1A2	36.7755	27.5214	26.6119	25.6613	34.8208	34.6992	35.038	22.7684	15.5781	25.797	34.5079	31.5287	21.7721	20.5648	37.105	37.564	38.2217	17.3067	-0.334347	-0.396844	0.172558	0.720073	-0.104684	-0.252688	-0.811912	0.248845
ENSG00000084463	WBP11	3808.75	4062.73	2700.53	3815.93	3672.68	4036.36	3656.69	3671.18	3432.75	3697.9	3327.55	3393.04	3626.47	2511.07	3401.62	3718.84	3483.77	3393.2	0.00939507	-0.437293	0.0557892	0.15267	-0.0317628	-0.132274	0.0579181	-0.434343
ENSG00000084623	EIF3I	3976.73	4502.13	4734.61	3825.43	4096.03	4087.94	3687.48	4123.82	3534.01	4515.46	4379.55	3708.33	4078.95	3900.82	4156.76	3965.97	3673.01	4692.29	0.139232	0.360612	-0.108358	0.114318	0.0753231	-0.096906	0.151235	-0.266513
ENSG00000084628	NKAIN1	9.93933	13.2862	17.3556	19.0084	26.5738	16.8807	21.2351	19.1255	20.029	15.8751	6.90159	1.85463	9.46613	14.0707	7.01986	4.94264	8.39013	10.8167	-0.345445	-0.29105	-0.0088623	-0.0754569	-0.0245141	-1.41415	0.174081	0.37943
ENSG00000084636	COL16A1	294.204	281.857	562.322	409.63	367.451	295.412	437.444	467.209	363.861	471.291	406.208	461.802	443.015	614.78	352.999	405.296	412.049	443.485	-0.0677636	0.3623	-0.189744	0.170937	0.202555	0.188298	0.10454	0.471185
ENSG00000084652	TXLNA	2097.2	2669.58	1653.41	2805.64	2606.98	2440.2	2422.93	2572.83	2673.87	2779.13	2569.36	2519.51	2911.78	2617.14	2220.28	2279.54	2765.95	2619.81	0.129614	-0.551305	0.124969	0.0693961	0.210668	0.144398	0.0741282	-0.00146671
ENSG00000084674	APOB	63.6117	47.4507	9.25633	35.1655	27.4901	28.1345	67.9524	36.4295	36.7199	2.97658	4.92971	4.63657	4.73306	1.08236	4.01135	4.94264	16.7803	2.16334	0.754091	-2.87601	-0.0509477	-0.0624007	0.297414	-0.0922237	-1.82592	-0.999082
ENSG00000084676	NCOA1	449.258	539.989	278.847	534.135	522.312	521.426	452.308	512.745	547.46	518.916	532.408	438.619	533.89	365.837	538.524	481.413	544.426	420.77	0.0504691	-0.697832	0.0589622	-0.0355482	-0.0164768	-0.134305	-0.0281956	-0.201829
ENSG00000084693	AGBL5	1276.21	1514.63	1138.53	1327.73	1339.68	1345.77	1308.08	1265.93	1364.2	1539.88	1377.36	1098.87	1205.98	1295.58	1185.35	1164.49	1203.52	1372.64	0.170535	-0.200284	0.0687742	-0.0390869	0.216588	-0.0836762	0.00295392	-0.083351
ENSG00000084710	EFR3B	11.9272	15.1842	4.62816	9.50419	10.0797	10.316	8.49405	9.10738	6.67634	12.8985	7.88753	7.41851	16.0924	8.65887	11.0312	6.91969	12.1191	5.40835	0.557694	-0.876012	0.061527	0.509506	-0.483946	0.100421	0.409101	0.67899
ENSG00000084731	KIF3C	117.284	159.434	64.7943	115.951	105.379	165.993	115.731	90.1631	95.6942	217.29	177.469	115.914	147.672	165.601	173.491	151.245	180.854	156.842	-0.0581628	-0.836842	0.362908	0.277013	0.0327107	-0.383827	-0.292433	0.0783967
ENSG00000084733	RAB10	3828.63	3640.42	3702.53	3801.67	3814.71	3658.42	3317.99	3453.52	3775.47	3511.37	3830.38	3661.96	3538.44	4931.23	3655.34	3528.05	3485.63	3702.56	-0.00711597	0.158204	0.138568	0.00997859	0.0674816	0.0537437	0.0216917	0.413424
ENSG00000084754	HADHA	5140.62	5320.18	4925.52	4842.38	4946.39	4965.74	5032.72	4662.98	4716.83	5043.31	4698.01	3753.76	4220.95	3362.89	4542.85	4136	4068.28	4491.1	0.0994664	-0.0310621	0.0544654	0.0378982	0.048451	-0.139897	0.0531467	-0.417366
ENSG00000084764	MAPRE3	91.4419	119.576	97.1915	129.257	140.2	102.222	109.361	116.574	139.09	187.524	166.624	200.3	221.507	215.39	165.468	144.325	178.99	234.723	0.226221	-0.170195	0.14899	-0.105781	0.0100431	0.472839	0.30748	-0.124009
ENSG00000084774	CAD	6576.86	8244.09	4290.31	6448.59	8100.42	7388.12	6786.75	6560.05	7645.52	5905.52	5254.08	3897.5	5752.57	4392.21	5326.07	4638.17	5342.65	5697.16	0.158154	-0.661638	-0.0247221	-0.245631	-0.0196328	-0.251007	0.10665	-0.375295
ENSG00000085063	CD59	6296.57	6228.38	9381.29	7124.34	6549.98	6037.66	7216.76	7006.31	6002.03	8345.32	8591.49	9602.33	8719.25	10217.5	8389.74	8780.1	8262.42	8735.57	0.0448682	0.378436	0.0241017	0.247305	0.034283	0.129147	0.0776403	0.226064
ENSG00000085117	CD82	1234.47	1500.39	1585.15	1318.23	1263.63	1439.55	1402.58	1351.54	1258.49	1521.03	1326.09	1259.29	1210.72	1183.02	1223.46	1071.56	1117.75	1413.74	0.059724	0.176533	-0.0359963	0.0669089	0.116211	0.232895	0.115262	-0.257048
ENSG00000085185	BCORL1	128.217	143.301	34.7112	133.059	154.861	129.419	71.1377	137.521	169.134	113.11	111.411	42.6564	107.914	88.7535	116.329	56.3461	139.836	114.657	0.147006	-1.03521	-0.0475947	-0.346104	-0.0623162	-0.401552	-0.373851	-0.369451
ENSG00000085224	ATRX	5804.57	3830.22	5941.41	4225.56	4720.97	4549.35	4795.95	4298.68	5188.63	2897.2	3732.77	4234.11	3830	2980.82	5809.44	5385.5	4769.32	2584.11	-0.248231	0.308987	-0.0247519	-0.29621	-0.63815	-0.34702	-0.316442	0.20604
ENSG00000085231	AK6	2192.62	1783.2	2119.7	1915.09	1795.1	1879.38	1932.4	2003.62	1562.26	1657.95	2012.31	2062.35	1795.72	2690.75	2052.81	2226.16	2128.3	1684.16	-0.0757921	0.133469	-0.0651967	0.293777	-0.0287491	-0.110274	-0.245134	0.675975
ENSG00000085274	MYNN	703.705	539.04	665.299	613.02	522.312	603.016	579.719	545.532	517.416	476.252	579.733	718.668	560.395	860.476	688.949	706.797	615.276	445.648	-0.161802	0.198649	0.16827	0.244608	-0.249008	0.0240293	-0.134791	0.949228
ENSG00000085276	MECOM	1983.89	1722.46	1617.54	1574.84	1592.59	1927.21	1917.53	1396.16	1524.43	1209.48	1547.93	1745.2	1205.04	1147.3	1701.82	1787.26	1519.55	1053.55	-0.162044	-0.245446	0.173743	0.0469377	-0.136736	-0.0343518	-0.334562	0.122988
ENSG00000085365	SCAMP1	1195.7	937.627	765.961	867.732	814.624	1042.85	906.74	807.825	843.444	700.487	850.867	857.765	840.592	659.157	1067.02	1053.77	984.442	678.208	-0.153449	-0.243417	0.103208	0.040957	-0.32658	-0.296906	-0.227901	-0.0411053
ENSG00000085377	PREP	1171.85	1301.1	1297.04	1572.94	1602.67	1146.01	1269.86	1527.31	1554.47	1284.89	1174.26	1275.98	1527.83	1276.1	1194.38	1392.83	1433.78	1551.12	0.18311	0.0305567	0.0424756	0.0170392	-0.0245141	-0.126415	0.0916627	-0.281563
ENSG00000085382	HACE1	282.277	291.348	234.879	306.035	270.319	280.407	264.377	300.544	269.279	196.454	242.542	257.793	278.304	284.661	254.721	240.212	329.08	218.498	0.0552185	-0.170678	0.0261217	0.184594	-0.0706843	0.101905	-0.241774	0.381625
ENSG00000085415	SEH1L	1384.55	1209.99	1516.88	1382.86	1128.93	1160.08	1308.08	1403.45	1108.27	1121.18	1213.69	1616.31	1548.66	1206.83	1384.92	1600.43	1454.29	1336.95	0.0607771	0.213653	-0.0213207	0.319342	-0.190397	0.0142459	0.0907044	-0.147717
ENSG00000085433	WDR47	435.343	383.402	350.583	507.524	437.093	425.769	409.838	487.245	457.329	413.744	462.406	498.895	693.867	579.062	433.226	463.619	643.244	411.035	-0.151212	-0.225295	0.0588279	0.150241	0.0940425	0.105795	0.109294	0.494457
ENSG00000085449	WDFY1	873.667	722.2	838.855	925.708	916.337	843.097	817.552	909.827	907.982	759.027	829.177	948.642	1039.38	950.312	991.806	1070.58	1090.72	846.948	-0.223299	0.0371104	0.0249641	0.0278926	-0.258379	-0.174451	-0.0695528	0.166127
ENSG00000085465	OVGP1	51.6845	48.3998	61.3232	29.463	21.0758	46.8908	47.779	27.3221	41.1708	44.6486	57.1846	51.9296	30.2916	45.4591	49.139	51.4034	32.6283	40.0218	0.0456945	0.360055	0.108833	-0.482717	0.218757	0.0146915	-0.107205	0.183782
ENSG00000085491	SLC25A24	2404.32	2014.76	2763.01	3111.67	2075.5	2097.9	2433.55	2798.7	2026.27	1842.5	2205.55	3033.24	3007.39	2638.79	2640.47	3070.37	3135.11	2106.01	-0.0583356	0.183184	0.152934	0.618863	-0.259656	-0.0175498	-0.060006	0.325363
ENSG00000085511	MAP3K4	587.415	561.817	322.815	615.871	602.033	612.394	502.211	560.104	662.07	504.033	478.182	430.273	602.992	474.073	507.436	483.39	608.751	536.509	-0.124361	-0.637587	0.136934	-0.104356	-0.0856668	-0.167933	-0.013712	-0.178491
ENSG00000085514	PILRA	10.9333	14.2352	11.5704	5.70251	6.41436	13.1294	14.8646	11.8396	14.4654	6.94534	14.7891	21.3282	9.46613	5.4118	21.0596	18.782	11.1868	9.73504	0.116661	-0.361439	-1.05395	-1.34294	-0.509941	0.183411	-0.240957	-0.847079
ENSG00000085563	ABCB1	201.768	222.069	218.681	519.879	495.738	241.019	373.738	477.227	467.344	203.399	198.174	274.485	401.364	338.778	241.684	244.166	431.626	351.543	-0.118135	-0.773201	0.123501	0.153692	-0.286352	0.168862	-0.10487	-0.0533592
ENSG00000085644	ZNF213	404.531	464.068	305.459	451.449	430.678	459.53	462.926	426.225	417.271	453.432	368.742	309.723	331.314	272.755	351.996	380.583	341.199	362.36	0.014178	-0.599802	0.082946	0.113577	0.0670531	-0.297234	-0.0424111	-0.409819
ENSG00000085662	AKR1B1	6408.88	6584.27	8849.05	6430.53	6330.06	5783.51	6214.46	6413.42	5472.37	12661.4	11376.8	10738.3	9796.5	14677.9	10498.7	10389.4	8299.71	11644.2	0.187076	0.509894	0.00384498	0.232771	0.11588	0.0476489	0.239206	0.334033
ENSG00000085719	CPNE3	3126.91	2908.73	2321.02	3334.07	3073.39	3095.73	2921.95	3103.79	3083.36	2792.03	3062.33	3028.61	3329.24	3320.68	3360.51	3481.59	3572.33	2906.45	-0.0898908	-0.332171	0.10325	0.112782	-0.134048	-0.201094	-0.101675	0.19222
ENSG00000085721	RRN3	1828.84	1621.87	1826.97	1902.74	1868.41	1702.14	1683.95	1741.33	1803.72	1861.35	2080.34	2232.97	2109.05	2489.43	2084.9	2213.31	2056.51	1922.13	-0.0696918	0.117606	0.127886	0.0770979	-0.0031609	0.0127571	0.0363941	0.373108
ENSG00000085733	CTTN	6568.91	7450.72	6140.42	7226.98	7855.76	7714.48	7337.8	7324.15	8108.41	8930.72	8503.74	7935.02	9296.68	7001.78	8428.85	8047.6	8396.66	8942.17	-0.0501893	-0.25701	-0.0192688	-0.166026	0.0127625	-0.0203247	0.146901	-0.352903
ENSG00000085741	WNT11	5.9636	8.54113	9.25633	4.75209	6.41436	8.44035	7.43229	10.0181	6.67634	7.93753	9.85941	6.49119	4.73306	10.8236	5.01419	1.97705	2.79671	6.49003	0.0171253	0.316633	-1.07598	-0.490494	0.975486	1.71513	0.759043	0.737884
ENSG00000085760	MTIF2	1395.48	1226.13	1378.04	1318.23	1401.08	1318.57	1366.48	1317.84	1321.92	988.223	1114.11	1146.16	1144.45	1089.94	1329.76	1277.18	1200.72	1132.51	-0.104865	0.0121492	0.000429899	-0.00402703	-0.255272	-0.156151	-0.0692407	-0.0552799
ENSG00000085788	DDHD2	1186.76	1223.28	1014.73	1366.7	1282.87	1245.42	1262.43	1417.11	1325.25	1151.93	1265.95	1380.77	1562.86	1257.7	1340.79	1430.4	1496.24	1268.8	-0.0258776	-0.315112	-0.0522514	0.0444303	-0.0828684	-0.0509449	0.0628445	-0.012675
ENSG00000085831	TTC39A	5.9636	9.49015	11.5704	9.50419	9.16337	11.2538	9.55581	8.19664	6.67634	10.9141	9.85941	11.1278	10.4127	10.8236	10.0284	15.8164	9.32237	12.9801	-0.245909	0.275991	0.21353	0.509506	-0.0245141	-0.507261	0.159581	-0.262116
ENSG00000085832	EPS15	876.649	760.161	688.44	810.707	738.568	820.589	820.738	794.163	705.467	674.69	821.289	999.644	960.812	693.792	964.73	978.642	1033.85	681.453	-0.110355	-0.253591	0.0297446	0.200603	-0.232235	0.030633	-0.105702	0.0258904
ENSG00000085840	ORC1	1313.98	1456.74	1017.04	1317.28	1311.28	1399.22	1255	1293.25	1210.64	1379.15	1303.41	1129.47	1170.96	1198.17	1103.12	1157.57	1154.11	1115.2	0.0581164	-0.303307	0.0265634	0.121789	0.240705	-0.0354507	0.0209118	0.103529
ENSG00000085871	MGST2	417.452	446.986	612.075	419.135	458.169	393.883	411.961	431.69	480.696	449.463	476.21	492.403	451.534	635.345	420.189	414.193	394.336	545.162	0.182463	0.571199	-0.0425814	-0.197713	0.180559	0.249538	0.195409	0.220855
ENSG00000085872	CHERP	2380.47	2924.86	1298.2	2510.06	2667.46	2910.98	2428.24	2654.8	2785.15	2636.25	2128.65	1506.88	2074.03	1362.69	2136.04	1801.1	1956.77	2101.69	0.00686361	-0.903396	-0.0808845	-0.150034	-0.00500433	-0.257307	0.083965	-0.62509
ENSG00000085978	ATG16L1	604.311	698.475	848.111	1025.5	832.95	624.586	935.407	1037.33	885.728	825.503	825.233	892.076	1302.54	1284.76	726.054	812.569	1200.72	1031.91	0.161309	-0.141341	-0.0165458	0.211395	0.184724	0.134675	0.117426	0.316177
ENSG00000085982	USP40	302.156	313.175	363.311	334.547	330.798	299.163	406.653	342.437	302.661	375.048	389.447	378.344	407.043	277.084	398.126	333.134	406.455	328.828	0.0660349	-0.162592	-0.0336302	0.144509	-0.0318005	0.183597	0.00208617	-0.24701
ENSG00000085998	POMGNT1	1183.77	1251.75	1228.78	1126.25	1244.39	1159.14	1116.97	1170.3	1238.46	1569.65	1443.42	1312.15	1229.65	2022.93	1162.29	1182.28	1173.69	1410.5	0.110891	0.137637	-0.0553543	-0.137027	0.312521	0.150361	0.0672008	0.520241
ENSG00000085999	RAD54L	734.517	837.98	806.458	799.302	1031.8	793.393	803.749	866.112	986.986	675.683	622.129	528.569	702.387	790.122	548.552	537.759	702.907	886.97	0.0788811	0.00485318	-0.115813	-0.304288	0.181585	-0.0248685	-0.00106769	-0.16681
ENSG00000086015	MAST2	1311	1702.53	686.125	1360.05	1839.09	1603.67	1363.29	1346.07	1773.68	1731.37	1517.36	1134.1	1450.21	1518.55	1487.21	1284.1	1358.27	1627.91	0.0863089	-0.990553	0.0149044	-0.383088	0.0289605	-0.179201	0.0944931	-0.100331
ENSG00000086061	DNAJA1	6908.83	6766.48	7906.06	8739.1	10918.2	6716.64	6246.31	8098.28	10553.1	5934.3	6791.16	5962.63	7333.41	11172.1	6855.4	6178.3	7097.12	10474.9	0.0106649	0.339955	0.109869	-0.272106	-0.0135814	-0.0512612	0.0472503	0.0929655
ENSG00000086062	B4GALT1	16794.5	19007.8	13088.5	17234.9	15721.6	17328	16375.5	16183.8	15437.9	17654.1	16719.6	16253.9	18634.1	11878.9	16464.6	17064	17625.8	15894.1	0.133485	-0.323242	0.0907805	0.158853	0.0221735	-0.070162	0.0802539	-0.420088
ENSG00000086065	CHMP5	2259.21	2026.15	3373.93	1868.52	1711.72	1978.79	2048.13	1989.05	1758.1	1726.41	2137.52	2660.46	1800.46	3625.9	2076.88	2313.15	1971.68	1865.88	0.0341184	0.720125	-0.0901825	0.0878788	0.0415231	0.201816	-0.131063	0.958483
ENSG00000086102	NFX1	2023.65	2077.39	1977.38	2266.75	2278.93	2165.42	2395.32	2273.2	2109.72	1857.38	1917.66	1997.43	2024.8	1730.69	1879.32	1936.52	2082.62	1786.92	-0.0598709	-0.276627	-0.00410164	0.10357	0.0291351	0.0446771	-0.0406151	-0.0461258
ENSG00000086159	AQP6	23.8544	24.6744	30.0831	10.4546	8.24703	15.0051	23.3586	17.304	11.1272	13.8907	23.6626	17.619	10.4127	10.8236	23.0653	13.8394	12.1191	14.0617	0.717565	0.364996	-0.726969	-0.0899565	0.0368864	0.348349	-0.21893	-0.377594
ENSG00000086189	DIMT1	1090.34	912.003	929.104	1081.58	937.413	988.458	1035.21	1032.78	955.829	812.605	880.446	997.789	982.584	1035.82	989.801	1089.36	952.746	865.337	-0.116141	-0.156014	0.066607	0.178311	-0.168904	-0.12667	0.0444889	0.259437
ENSG00000086200	IPO11	1079.41	971.791	922.162	1002.69	1058.37	970.64	942.839	859.737	1037.06	909.84	1047.07	1076.61	1010.98	1253.37	1129.19	1107.15	1004.95	870.745	0.00171026	-0.0319921	0.221911	-0.0486188	-0.108937	-0.0403545	0.00863211	0.525492
ENSG00000086205	FOLH1	131.199	139.505	158.515	152.067	147.53	148.175	102.99	129.325	147.992	107.157	112.397	95.5133	87.0884	103.906	102.289	110.715	84.8336	85.452	-0.0869831	0.622107	0.233708	0.0391857	0.135951	-0.213078	0.037845	0.2821
ENSG00000086232	EIF2AK1	6377.08	7183.09	4202.37	6278.47	6047.82	6730.71	6043.52	6016.33	6057.67	6289.5	6069.45	5254.16	5609.63	5259.18	6052.12	5857.02	5800.38	5588.99	0.0938471	-0.524184	0.061527	0.0516499	0.00412532	-0.156708	-0.0482421	-0.0877495
ENSG00000086289	EPDR1	829.934	677.597	843.483	773.641	774.305	741.813	655.104	753.18	768.892	799.707	811.43	808.617	847.218	896.194	740.094	792.799	808.249	894.542	-0.130628	0.364636	0.0386685	0.00888311	0.132757	0.0285022	0.0679333	0.00266135
ENSG00000086300	SNX10	223.635	148.046	219.838	240.456	260.24	165.993	197.487	214.023	283.744	120.055	176.483	178.971	187.429	235.954	201.57	231.315	187.38	170.904	-0.165078	0.154685	0.168004	-0.23882	-0.19175	-0.370131	0.000382571	0.465321
ENSG00000086475	SEPHS1	1498.85	1579.16	1519.2	1393.31	1530.28	1520.2	1474.78	1457.18	1474.36	1444.63	1431.59	1403.03	1341.35	1462.27	1384.92	1413.59	1328.44	1477.56	0.0548967	0.0428081	-0.0646598	-0.0815672	0.047814	-0.0108269	0.0139555	-0.0150119
ENSG00000086504	MRPL28	1999.79	2075.5	2747.97	1919.85	2246.86	2071.64	2049.19	2118.38	2017.37	2389.2	2274.57	1918.61	1917.84	2633.38	1990.63	1709.16	1613.7	2630.62	0.00268511	0.423314	-0.141969	-0.0714836	0.192365	0.166772	0.249106	0.001511
ENSG00000086544	ITPKC	236.556	232.509	298.517	247.109	241.913	226.014	239.957	250.453	225.883	272.853	231.696	242.956	223.401	244.613	219.621	223.407	204.16	221.743	0.0408739	0.315036	-0.019393	0.129572	0.0772157	0.12102	0.129934	0.141617
ENSG00000086589	RBM22	1521.71	1622.82	1356.05	1549.18	1434.98	1400.16	1420.63	1483.59	1373.1	1550.8	1559.76	1475.36	1492.81	1469.84	1525.32	1497.62	1469.21	1533.81	0.212907	-0.0671177	0.0624124	0.17407	0.0322153	-0.0216077	0.0229928	-0.0614561
ENSG00000086598	TMED2	4987.56	5013.65	3957.08	5314.74	4830.93	5036.07	4415.84	4849.68	4805.85	4799.23	4956.33	5331.12	5150.52	6160.79	5239.83	5504.12	5235.44	5027.61	-0.00643937	-0.158253	0.13211	0.145207	-0.0802475	-0.0460719	-0.0235935	0.293244
ENSG00000086619	ERO1B	110.327	101.545	119.175	120.703	109.96	92.8438	114.67	113.842	106.821	93.266	91.6925	132.606	123.06	107.154	118.335	136.417	141.7	107.085	0.129236	0.0556008	0.0844274	0.176262	-0.367998	-0.0408768	-0.203482	0.000917908
ENSG00000086666	ZFAND6	1335.85	1297.3	1288.94	1155.71	980.481	1321.38	1245.44	1097.44	1023.71	1149.95	1265.95	1496.68	1205.98	1606.22	1336.78	1438.31	1205.38	1062.2	-0.0265331	0.049534	0.0746371	0.174977	-0.0785457	0.0573977	0.000720645	0.596614
ENSG00000086712	TXLNG	1381.57	1273.58	890.922	1400.92	1213.23	1326.07	1164.75	1249.53	1221.77	1009.06	1265.95	1109.07	1169.07	1155.96	1379.9	1277.18	1267.84	1126.02	-0.0582721	-0.386645	0.164983	0.197398	-0.124349	-0.203612	-0.117018	0.0378595
ENSG00000086717	PPEF1	15.9029	30.3685	24.2979	31.3638	21.9921	20.632	19.1116	23.6792	18.9163	15.8751	14.7891	25.9648	17.9856	12.9883	21.0596	19.7705	24.2382	15.1434	0.557694	0.34638	0.405481	0.729471	-0.509941	0.393203	-0.430435	-0.221475
ENSG00000086730	LAT2	23.8544	34.1645	28.926	35.1655	32.0718	34.6992	32.9144	41.8939	24.4799	21.8282	38.4517	48.2203	34.0781	36.8002	34.0965	24.7132	29.8316	30.2868	-0.0224031	-0.186352	-0.252582	0.522562	0.173425	0.96436	0.192003	0.281026
ENSG00000086758	HUWE1	17802.3	25576.9	6643.73	17211.1	19221.1	22251.6	18087	16355.9	19873.2	19356.7	16926.6	10946	18057.6	8780.1	18842.3	14954.4	17879.4	12968.2	0.200934	-1.44489	0.0735269	-0.207485	-0.15468	-0.450169	0.0143088	-0.562664
ENSG00000086827	ZW10	621.208	590.287	575.049	696.657	652.432	593.638	626.436	670.303	614.223	536.776	700.018	610.172	643.697	527.109	730.066	661.325	646.972	611.144	-0.00816561	-0.123481	0.0556345	0.181685	-0.0606336	-0.116142	-0.00732327	-0.213411
ENSG00000086848	ALG9	98.3994	134.76	92.5633	141.612	136.534	118.165	112.546	115.664	130.189	87.3129	133.102	139.097	166.604	89.8358	136.386	114.669	151.955	131.964	0.189593	-0.282005	0.292011	0.121344	-0.0351614	0.278614	0.132781	-0.55478
ENSG00000087008	ACOX3	319.053	347.339	381.824	437.193	394.941	315.106	340.824	403.457	381.664	404.814	337.192	365.361	547.142	430.779	311.882	316.329	462.39	447.812	0.140508	0.163881	0.115854	0.195965	0.112568	0.2079	0.242807	-0.0559444
ENSG00000087053	MTMR2	3030.5	2784.41	2436.73	3193.41	2787.5	2759.99	2838.07	2917.09	2835.22	2670.98	2930.22	3189.03	3295.16	3024.11	3366.53	3534.97	3478.18	2937.82	0.0127066	-0.219967	0.130564	0.171636	-0.200253	-0.148581	-0.0779829	0.0417664
ENSG00000087074	PPP1R15A	1054.56	1442.5	945.303	512.276	590.121	1281.99	955.581	530.049	575.278	1494.24	1427.64	1017.26	584.06	539.015	1097.1	1000.39	449.338	633.859	0.170183	-0.0156011	-0.0492068	-0.167339	0.379935	0.0241305	0.378315	-0.233837
ENSG00000087077	TRIP6	2843.64	3059.62	4176.92	2770.47	3475.67	3041.34	2999.46	3126.56	3259.17	3667.14	3328.54	2821.81	2783.04	3335.83	2737.75	2456.49	2354.83	3902.67	0.00864803	0.477736	-0.174447	-0.234372	0.2819	0.200025	0.241039	-0.226415
ENSG00000087086	FTL	10491	11213.6	15878.1	10802.5	13220	10626.4	10757.7	11107.4	11693.6	15634	14572.2	12214.6	11722.9	16785.2	12855.4	11786.2	10178.2	17290.5	0.0775919	0.561665	-0.0401564	-0.114361	0.180848	0.0515034	0.203846	-0.0427882
ENSG00000087087	SRRT	3773.96	4323.71	3383.19	4156.18	5160.81	4127.33	3987.96	4327.83	5037.3	3957.85	3673.62	3098.15	3730.6	3486.28	3249.19	3094.09	3448.34	4826.42	0.0670617	-0.237266	-0.0583845	-0.277392	0.17712	0.0018936	0.113504	-0.469264
ENSG00000087088	BAX	1210.61	1333.37	1929.94	1089.18	1469.8	1301.69	1317.64	1374.3	1405.37	1698.63	1672.16	1626.51	1306.33	1657.09	1427.04	1364.17	1162.5	1808.55	0.0346879	0.550604	-0.335459	-0.367708	0.228686	0.253757	0.168284	-0.126183
ENSG00000087095	NLK	331.974	314.124	271.905	358.308	314.304	341.365	344.009	315.115	309.337	311.548	317.473	397.817	370.126	368.002	331.939	332.145	400.862	365.605	-0.119982	-0.339345	0.18532	0.21202	-0.0642847	0.260293	-0.11509	0.00942941
ENSG00000087111	PIGS	1775.16	2161.86	1487.96	1884.68	1910.56	1992.86	1976.99	1845.16	1965.07	2103.45	1915.68	1610.74	1742.71	1529.37	1806.11	1736.84	1657.52	1793.41	0.11743	-0.409975	0.0305775	-0.0602606	0.0849736	-0.10874	0.0723119	-0.229765
ENSG00000087152	ATXN7L3	1379.58	1628.51	999.684	1270.71	1581.6	1574.59	1330.38	1371.57	1584.52	1699.62	1629.76	1298.24	1365.96	1691.73	1378.9	1155.59	1278.1	1465.66	0.0485726	-0.412295	-0.110195	-0.31841	0.241141	0.167928	0.0959204	0.206943
ENSG00000087157	PGS1	1164.89	1334.31	1308.61	1169.01	1257.21	1237.92	1407.89	1268.66	1335.27	1317.63	1212.71	1231.47	1127.42	1648.43	1039.94	1111.1	1041.31	1129.26	0.108184	-0.105494	-0.11801	-0.191836	0.221728	0.148389	0.114622	0.545712
ENSG00000087191	PSMC5	2453.03	2653.45	3078.89	2498.65	2724.27	2602.44	2531.23	2524.57	2549.25	2764.25	2599.93	2444.4	2443.21	2416.91	2425.86	2443.64	2307.29	2889.14	0.0280019	0.282572	-0.0148861	-0.0289233	0.0999727	0.000447905	0.0825793	-0.257479
ENSG00000087206	UIMC1	609.281	587.44	482.486	509.424	529.643	632.088	570.163	518.21	577.503	586.385	593.537	552.679	554.715	519.532	574.626	589.162	577.987	517.039	-0.105684	-0.240887	-0.0246686	-0.180962	0.0467142	-0.0922237	-0.0592899	0.0069417
ENSG00000087253	LPCAT2	366.761	340.696	359.84	343.101	341.794	343.241	324.897	347.902	374.988	323.454	356.911	414.509	397.577	359.343	412.166	437.918	424.168	411.035	-0.0107345	0.147371	-0.0200468	-0.12821	-0.207663	-0.0792556	-0.0933996	-0.193898
ENSG00000087258	GNAO1	618.227	725.996	271.905	749.88	762.392	738.999	630.683	795.074	770.005	818.558	724.667	508.168	718.479	428.614	671.901	557.529	780.282	638.186	-0.0256106	-1.21381	-0.0844293	-0.0382067	0.109069	-0.133743	-0.11905	-0.574297
ENSG00000087263	OGFOD1	1582.34	1830.65	1257.7	1655.63	1466.14	1718.08	1498.14	1586.51	1482.15	1667.87	1648.49	1493.9	1715.26	1370.27	1636.63	1655.78	1673.37	1584.65	0.0915589	-0.252378	0.061527	0.159691	0.0104196	-0.148428	0.0356768	-0.209705
ENSG00000087266	SH3BP2	1392.5	1673.11	1221.84	1200.38	1981.12	1523.95	1593.7	1380.68	2229.9	1548.81	1559.76	1314.93	1147.29	1464.43	1464.14	1108.14	1155.97	1398.6	0.134718	-0.383326	-0.201888	-0.893488	0.0912671	0.246848	-0.0108728	0.0663575
ENSG00000087269	NOP14	2695.55	2916.32	2649.62	2704.89	2514.43	2674.65	2675.63	2683.94	2512.53	2416.98	2171.04	2044.73	2351.39	1689.56	2076.88	2055.15	2311.95	2453.23	0.124799	-0.0140883	0.0112156	0.10643	0.0639728	-0.00733482	0.0244027	-0.538032
ENSG00000087274	ADD1	3670.6	4145.3	2886.82	3461.42	3944.83	3907.88	3726.76	3620.18	3784.37	4226.74	3982.22	3167.7	3759.95	2932.11	3494.89	3447.98	3533.18	3672.27	0.0850891	-0.368443	-0.0646969	-0.128688	0.188325	-0.122316	0.0897454	-0.324733
ENSG00000087299	L2HGDH	418.446	430.853	386.452	363.06	388.527	431.396	372.676	355.188	361.635	360.166	399.306	403.381	367.286	323.625	398.126	381.572	385.014	398.055	-0.00181625	0.0523649	0.0316255	0.00567294	0.00426876	0.0801908	-0.0680075	-0.298642
ENSG00000087301	TXNDC16	410.494	361.575	271.905	376.366	320.718	422.955	386.479	321.49	359.41	292.697	377.616	398.745	311.436	395.061	418.183	426.055	424.168	292.051	-0.226211	-0.50729	0.227359	0.0665063	-0.147217	-0.0955749	-0.445701	0.435855
ENSG00000087302	C14orf166	2844.64	2534.82	3561.37	2860.76	2940.53	2616.51	2684.12	2886.13	2812.96	2643.2	2829.65	2915.47	2871.08	3070.65	3082.72	3146.48	2832.14	3095.74	-0.0457598	0.407985	-0.0127371	0.024307	-0.123581	-0.11001	0.0197013	-0.0117396
ENSG00000087303	NID2	1328.89	1417.83	963.815	1471.25	1652.16	1456.43	1319.76	1380.68	1614.56	1842.5	1763.85	1752.62	1926.36	1490.41	1946.51	1833.72	1897.1	1765.29	-0.0387524	-0.45345	0.0916628	-0.134102	-0.142161	-0.0652567	0.0220776	-0.244195
ENSG00000087338	GMCL1	816.019	707.965	599.347	718.516	684.504	750.253	622.189	658.464	692.114	616.151	659.595	649.119	748.771	686.216	671.901	704.82	717.822	660.901	-0.0836991	-0.0539607	0.125918	0.0540117	-0.026669	-0.118771	0.0608969	0.0542284
ENSG00000087365	SF3B2	8514.03	9731.2	7374.98	8369.39	9577.56	8859.55	8483.43	8420.68	9028.64	10041	8526.42	6901.07	8412.55	6247.38	8249.34	7755.98	7558.58	9220.16	0.135384	-0.202009	-0.00881549	-0.109386	0.0476613	-0.168491	0.154428	-0.561541
ENSG00000087448	KLHL42	1311	1342.86	1201.01	1526.37	1150.92	1327.95	1483.27	1363.37	1215.09	1346.4	1416.8	1811.04	1681.18	1185.18	1432.05	1828.78	1769.39	1134.67	0.0161061	-0.304538	0.162925	0.329039	-0.0154501	-0.014057	-0.0737708	0.0628341
ENSG00000087460	GNAS	30114.2	32876.7	25389	29677.8	30632.2	30648.8	28527.3	29498.8	29990.1	27923.3	25798.1	23317.3	26112.3	22549.9	24531.4	24739.9	24647.4	28011	0.101237	-0.16814	0.00872634	-0.0151045	0.0726369	-0.0854375	0.083294	-0.312872
ENSG00000087470	DNM1L	2568.32	2301.36	1863.99	2542.37	2415.46	2550.86	2469.64	2429.85	2458.01	2048.88	2548.66	2585.35	2499.06	2406.08	2936.31	2987.33	2777.13	2067.07	-0.148497	-0.405907	0.0653073	0.0486855	-0.204265	-0.208497	-0.152213	0.219098
ENSG00000087494	PTHLH	55.6603	50.2978	68.2654	46.5705	34.8208	48.7664	53.0878	43.7154	32.269	91.2816	81.8331	128.897	83.3019	84.424	81.2298	125.543	76.4434	75.717	0.044606	0.362775	0.0912744	0.529269	0.0106753	0.0380327	0.123957	0.157037
ENSG00000087502	ERGIC2	1705.59	1308.69	1631.43	1954.06	1740.12	1474.25	1664.83	1674.85	1724.72	1181.7	1485.81	1771.17	1632.91	2009.94	2020.72	2170.81	2102.19	1371.56	-0.171853	-0.0292426	0.222446	0.180112	-0.443615	-0.293529	-0.364453	0.551337
ENSG00000087586	AURKA	1785.1	1768.01	1503	2193.57	2541	1812.8	1457.79	2146.61	2463.57	2023.08	2127.66	1800.84	2408.18	2766.51	1974.59	1842.61	2383.73	2744.2	-0.0360887	0.0440576	0.0312185	-0.167472	0.107718	-0.0330824	0.0147242	0.0116822
ENSG00000087842	PIR	799.122	738.334	1078.36	776.492	930.082	750.253	671.03	806.003	828.979	816.574	822.275	757.615	780.956	1113.75	769.176	733.487	718.755	924.829	-0.0231045	0.684393	-0.0538143	-0.0943643	0.0963067	0.0466932	0.119741	0.268165
ENSG00000087884	AAMDC	78.5207	58.8389	104.134	71.2814	75.1396	70.3362	91.311	85.6094	70.1016	65.4847	77.8894	90.8767	66.2629	74.6828	63.1788	74.1395	76.4434	93.0237	-0.257497	0.189576	-0.264243	0.0240788	0.301987	0.293667	-0.206191	-0.316822
ENSG00000087903	RFX2	88.4601	86.3604	89.0922	130.207	126.455	95.6573	92.3728	162.111	141.316	166.688	165.638	159.498	178.91	124.471	147.417	180.9	141.7	200.109	-0.147505	-0.0521691	-0.316174	-0.118113	0.168131	-0.181659	0.336393	-0.684974
ENSG00000087995	METTL2A	408.507	410.923	437.362	389.672	399.523	346.054	330.206	398.903	359.41	367.111	405.222	400.599	381.485	401.555	327.928	375.64	383.149	460.792	0.247872	0.405459	-0.0337799	0.11663	0.305334	0.0928082	-0.00628091	-0.198516
ENSG00000088002	SULT2B1	6.95753	3.79606	11.5704	7.60335	4.58169	8.44035	9.55581	5.46443	3.33817	4.96096	2.95782	4.63657	4.73306	9.74123	6.01702	7.90822	1.86447	7.5717	-1.1528	0.275991	0.476565	1.18758	-1.02451	-0.770296	1.34401	0.363488
ENSG00000088035	ALG6	664.941	543.786	793.73	692.855	704.663	656.471	545.743	660.285	672.085	441.525	539.31	578.644	632.337	739.251	627.776	616.841	630.192	571.122	-0.271694	0.540428	0.0694649	0.0439103	-0.219136	-0.0922237	0.0049025	0.372266
ENSG00000088038	CNOT3	980.018	1208.1	594.719	1035.96	1119.76	1208.85	1062.82	1034.6	1140.54	1152.93	970.166	738.141	922.947	798.781	979.772	840.248	878.167	1109.79	-0.000894534	-0.837614	0.00189233	-0.138756	-0.0142144	-0.186918	0.0717528	-0.47442
ENSG00000088179	PTPN4	673.887	494.437	395.708	646.285	596.535	619.897	590.336	538.246	627.576	501.057	583.677	596.263	569.861	424.285	774.191	715.694	666.549	369.931	-0.326242	-0.577101	0.263904	0.0423796	-0.407518	-0.263395	-0.226102	0.197775
ENSG00000088205	DDX18	3880.32	3360.46	4082.04	3793.12	3619.53	3591.84	3760.74	3499.06	3693.13	3191.88	3575.02	4138.6	3583.88	3857.53	4157.76	4322.83	3879.04	3272.05	-0.0960622	0.118274	0.11642	0.0385417	-0.217855	-0.0628333	-0.114178	0.23748
ENSG00000088247	KHSRP	6554.99	7477.29	4114.44	6711.86	7185	7334.66	6967.24	6965.32	7556.5	6701.26	5962.97	4943.51	5791.38	5039.47	5719.18	5383.52	5670.8	6523.56	0.0277848	-0.759892	-0.0534787	-0.171007	0.060223	-0.123015	0.0303547	-0.372388
ENSG00000088256	GNA11	1243.41	1332.42	1207.95	1429.43	1488.13	1309.19	1379.22	1462.65	1590.08	1770.07	1494.69	1390.04	1558.12	1305.33	1311.71	1371.09	1323.78	1775.02	0.0253693	-0.191292	-0.0331403	-0.153661	0.188393	0.0198089	0.235151	-0.443427
ENSG00000088280	ASAP3	187.853	202.14	114.547	98.8435	101.713	182.874	145.461	98.3597	149.105	151.805	160.708	110.35	106.967	84.424	146.414	128.509	93.2237	103.84	0.144505	-0.344688	0.00707925	-0.593109	0.134389	-0.219774	0.1984	-0.298642
ENSG00000088298	EDEM2	653.014	782.937	752.077	636.78	744.066	709.927	667.845	654.821	721.045	659.807	661.567	664.884	617.192	579.062	606.717	561.483	588.242	641.431	0.141226	0.171368	-0.0403036	-0.179293	0.124863	0.243858	0.0693096	-0.147575
ENSG00000088305	DNMT3B	120.266	150.893	75.2077	168.224	164.024	132.232	119.978	132.968	166.908	142.876	127.186	141.879	160.924	135.295	123.349	117.635	159.413	146.026	0.190457	-0.673823	0.339308	0.0113269	0.0441986	0.270346	0.0136161	-0.110113
ENSG00000088325	TPX2	4852.38	5214.84	3609.97	4412.79	5312.01	5037.01	4183.32	4167.54	5287.66	5231.83	5180.14	4056.07	4393.23	4276.4	5143.55	4729.11	4305.07	5336.96	0.0500541	-0.212662	0.0824973	-0.260938	0.0102245	-0.221488	0.0292452	-0.319622
ENSG00000088340	FER1L4	3.97573	5.69409	1.15704	4.75209	9.16337	1.87563	6.37054	1.82148	20.029	1.98438	1.97188	4.63657	5.67968	5.4118	4.01135	4.94264	1.86447	4.32668	1.60209	-2.46097	1.38346	-2.07546	-1.02451	-0.0922237	1.60704	0.322846
ENSG00000088356	PDRG1	521.815	512.468	811.086	506.573	633.189	510.172	534.063	578.319	566.376	572.495	617.199	640.774	602.046	912.429	492.393	582.243	534.172	676.044	0.00647807	0.602844	-0.191094	-0.16099	0.325925	0.138194	0.172569	0.432594
ENSG00000088367	EPB41L1	393.598	536.193	266.119	708.062	711.078	524.239	597.769	721.304	756.652	490.143	501.844	346.815	549.035	376.661	423.197	436.929	555.613	563.551	0.0325279	-1.16751	-0.026733	-0.0957543	0.245909	-0.333232	-0.0171818	-0.581278
ENSG00000088387	DOCK9	1439.22	1620.92	698.853	1219.39	1482.63	1706.83	1282.6	1193.07	1544.46	1596.44	1639.62	1339.97	1533.51	1183.02	1821.15	1503.55	1552.17	1394.27	-0.0745052	-0.876012	0.0314814	-0.340946	-0.15149	-0.166174	-0.0174507	-0.237041
ENSG00000088448	ANKRD10	1946.12	1596.24	2091.93	1495.96	1427.65	1703.07	1601.13	1556.45	1453.22	1334.5	1487.79	1788.79	1632.91	1424.38	1670.73	1713.12	1812.27	1327.21	-0.0934612	0.385746	-0.0571898	0.0418207	-0.16731	0.0623578	-0.150354	0.101942
ENSG00000088451	TGDS	368.749	277.112	520.669	402.027	347.292	318.858	408.776	445.351	342.719	246.064	320.431	449.747	382.432	472.991	334.948	387.503	439.084	314.766	-0.202441	0.349054	-0.14765	0.230267	-0.0639225	0.214907	-0.199294	0.587532
ENSG00000088538	DOCK3	12.9211	16.1333	17.3556	19.9588	15.5777	14.0672	23.3586	24.5899	22.2545	28.7736	39.4377	38.0199	32.1848	45.4591	33.0936	40.5296	27.9671	22.7151	0.197698	-0.428553	-0.301043	-0.157071	0.25302	-0.0922237	0.20265	1.00092
ENSG00000088543	C3orf18	88.4601	96.7995	76.3647	68.4301	82.4703	99.4085	98.7433	61.0194	95.6942	122.04	114.369	78.8216	79.5155	109.318	81.2298	59.3116	60.5954	87.6153	-0.0383698	-0.370777	0.165363	-0.4838	0.493617	0.410277	0.392027	0.319279
ENSG00000088682	COQ9	1882.51	2061.26	2024.82	1974.02	1965.54	1931.9	1968.5	1832.4	1945.04	1923.86	1838.78	1773.02	1693.49	2653.95	1512.28	1511.46	1582.94	2036.79	0.0935051	0.0407015	0.107398	0.0213361	0.282025	0.23027	0.0973946	0.381844
ENSG00000088726	TMEM40	24.8483	15.1842	45.1246	17.1075	22.9084	19.6941	27.6057	14.5718	15.5781	41.6721	46.3392	65.8393	46.384	92.0005	38.1078	52.3919	29.8316	54.0835	-0.375192	0.70895	0.231452	0.13511	0.282147	0.329603	0.636787	0.766453
ENSG00000088727	KIF9	123.248	134.76	212.896	142.563	104.462	123.792	138.028	138.432	115.723	111.125	112.397	124.26	116.433	95.2476	126.358	144.325	104.411	103.84	0.122478	0.625182	0.0424182	0.300919	-0.168904	-0.215959	0.157237	-0.124613
ENSG00000088756	ARHGAP28	75.5389	85.4113	63.6373	118.802	85.2194	77.8388	88.1258	116.574	76.7779	64.4925	81.8331	90.8767	124.953	107.154	100.284	97.8642	153.819	70.3086	0.133939	-0.469692	0.0273113	0.6298	-0.293331	-0.10687	-0.29985	0.607907
ENSG00000088766	CRLS1	541.694	412.821	872.409	500.871	508.567	494.229	458.679	489.066	514.078	429.619	477.196	510.022	455.321	763.063	471.334	443.849	416.71	564.632	-0.259662	0.927521	0.0344079	-0.0375499	0.0178321	0.200492	0.12784	0.434491
ENSG00000088808	PPP1R13B	286.253	390.994	227.937	409.63	423.348	413.577	337.638	458.101	395.017	354.212	347.051	268.921	445.855	334.449	337.956	317.317	461.457	383.993	-0.081009	-0.566843	-0.161343	0.0524089	0.0383127	-0.238744	-0.0496238	-0.199294
ENSG00000088812	ATRN	788.189	907.258	497.528	876.286	1006.14	897.49	730.488	794.163	1073.78	831.457	819.317	679.721	886.976	595.298	828.344	718.659	878.167	812.335	0.015617	-0.554084	0.141966	-0.293222	-0.0158074	-0.0803659	0.0143996	-0.448463
ENSG00000088826	SMOX	202.762	213.528	211.739	193.885	192.431	228.827	193.24	188.523	206.967	190.501	191.273	144.661	199.735	171.013	175.497	177.935	172.464	216.334	-0.0998308	0.131893	0.0404654	-0.0941934	0.124188	-0.298675	0.211795	-0.339158
ENSG00000088832	FKBP1A	1739.38	1798.38	1881.35	1889.43	1717.22	1722.77	1531.05	1744.97	1834.88	1915.92	1862.44	1683.07	1920.68	1714.46	1810.12	1958.27	1688.28	2197.96	0.0619715	0.297244	0.114747	0.0422664	0.0411097	-0.218483	0.18606	-0.35841
ENSG00000088833	NSFL1C	1163.9	1321.03	1299.36	1336.29	1485.38	1297	1347.37	1345.16	1319.69	1471.42	1359.61	1272.27	1309.17	1271.77	1178.33	1220.83	1272.5	1485.13	0.0264834	-0.0523463	-0.0095462	0.0180326	0.206448	0.0595457	0.0409778	-0.223753
ENSG00000088836	SLC4A11	159.029	186.956	127.275	116.901	146.614	154.74	133.781	163.022	159.119	154.782	142.961	149.297	150.511	134.213	154.437	139.382	158.48	155.761	0.272855	-0.0719324	-0.479774	-0.444817	-0.111392	0.0991418	-0.0744303	-0.214811
ENSG00000088854	C20orf194	13.9151	14.2352	12.7275	18.058	16.4941	16.8807	13.8028	20.947	24.4799	21.8282	21.6907	21.3282	39.7577	27.059	27.0766	28.6673	26.1026	28.1234	-0.245909	-0.11702	-0.214107	-0.438964	-0.31997	-0.426643	0.60704	-0.0556656
ENSG00000088876	ZNF343	166.981	144.25	114.547	212.894	180.518	164.118	180.499	224.952	206.967	141.883	114.369	114.987	206.362	145.036	105.298	142.348	208.821	178.476	-0.186158	-0.656046	-0.0794853	0.0407361	0.119221	-0.307952	-0.017093	-0.299315
ENSG00000088888	MAVS	552.627	756.365	352.898	747.979	822.871	660.223	657.227	658.464	749.976	737.198	733.54	497.04	733.625	661.322	712.015	503.16	658.159	801.518	0.19613	-0.897142	0.183895	-0.00384493	0.0429695	-0.0176564	0.156606	-0.277383
ENSG00000088899	LZTS3	97.4055	101.545	59.0091	55.1243	86.1357	98.4707	67.9524	70.1268	85.6797	139.899	130.144	114.06	90.8748	147.201	119.338	104.784	95.0882	166.577	0.0443468	-0.203587	-0.347279	-0.636266	0.125062	0.12237	-0.0653852	-0.178406
ENSG00000088930	XRN2	2461.97	2286.18	1995.9	2327.58	2119.49	2328.6	2346.48	2160.27	2144.22	2261.2	2499.36	2429.56	2271.87	2191.78	2448.93	2517.78	2254.15	2116.83	-0.0265246	-0.233462	0.107616	0.118376	0.0294084	-0.0514559	0.0112978	0.0501961
ENSG00000088970	KIZ	365.767	290.399	253.392	234.753	268.487	326.36	297.292	223.131	283.744	223.243	273.106	216.991	189.323	205.648	231.655	216.487	191.109	156.842	-0.16843	-0.230508	0.0732563	-0.273446	0.237479	0.00335394	-0.0135463	0.390864
ENSG00000088986	DYNLL1	3381.36	3591.07	5682.23	4121.01	5635.47	3497.12	3495.3	4305.06	5234.25	3463.74	3698.27	3671.23	3794.97	7123.01	3388.59	3245.34	3468.85	6394.84	0.0382486	0.70104	-0.0630331	-0.344983	0.126165	0.177898	0.12963	0.155578
ENSG00000088992	TESC	435.343	435.598	784.474	531.284	627.691	436.085	432.135	569.211	591.969	579.44	563.958	537.842	522.53	620.192	495.402	463.619	444.677	725.801	-0.00161125	0.860244	-0.0994809	-0.156038	0.18699	0.214241	0.232757	-0.22686
ENSG00000089006	SNX5	1368.65	1233.72	1508.78	1466.5	1245.3	1351.39	1281.54	1317.84	1258.49	1341.44	1462.15	1567.16	1491.86	1509.89	1524.31	1543.09	1490.65	1397.52	-0.131433	0.235506	0.1542	0.220679	-0.0600669	0.022329	0.00117524	0.111577
ENSG00000089009	RPL6	3398.26	3018.82	3684.02	3165.84	3125.63	2970.06	3169.34	3143.87	2767.34	3169.06	3421.22	3202.01	2787.77	4000.4	3069.69	3138.57	2907.65	3286.12	0.0234888	0.217097	0.0100499	0.194089	0.156418	0.02887	-0.0607383	0.283761
ENSG00000089022	MAPKAPK5	1025.74	1023.99	1158.2	948.518	839.365	943.443	948.148	944.435	881.277	862.215	886.361	990.371	920.108	1160.29	867.454	898.571	926.644	878.317	0.11819	0.288698	0.00622286	0.106079	0.0311068	0.140336	-0.0102119	0.401671
ENSG00000089048	ESF1	605.305	386.249	923.319	606.367	586.456	462.343	525.569	657.553	591.969	278.806	322.403	453.456	392.844	326.873	482.365	480.424	493.153	353.706	-0.259434	0.812948	-0.116915	0.0346702	-0.58126	-0.0833456	-0.328079	-0.113824
ENSG00000089050	RBBP9	461.185	465.966	387.609	595.912	470.997	514.861	448.061	539.157	457.329	518.916	517.619	543.406	525.37	430.779	534.512	591.139	625.531	555.979	-0.143958	-0.209094	0.144395	0.381867	-0.0463323	-0.121469	-0.251747	-0.368082
ENSG00000089053	ANAPC5	4025.43	4201.29	4255.6	3865.35	3949.41	3993.22	4043.17	3934.39	3703.14	4072.95	3857	3898.43	3730.6	4454.99	3712.5	3568.58	3607.76	3968.65	0.0732787	0.0738758	-0.0255393	0.0618496	0.0550873	0.12754	0.0483058	0.166774
ENSG00000089057	SLC23A2	542.688	761.11	340.17	743.227	658.846	662.098	598.83	632.963	686.55	526.854	541.282	453.456	652.216	384.238	591.674	559.506	712.229	469.445	0.201059	-0.815891	0.231683	0.114438	-0.128423	-0.303191	-0.126991	-0.288958
ENSG00000089060	SLC8B1	872.673	1022.09	925.633	1061.62	1144.51	980.018	1064.94	1089.24	1011.47	1027.91	898.193	865.183	1022.34	849.652	825.335	832.34	936.898	998.382	0.0606406	-0.202262	-0.0370612	0.069817	0.122044	0.0558331	0.125913	-0.23272
ENSG00000089063	TMEM230	817.013	761.11	777.532	768.889	760.56	733.372	716.685	696.715	689.888	595.315	557.057	610.172	593.526	675.392	600.7	696.912	617.141	617.634	0.0535589	0.117562	0.142207	0.156412	-0.108819	-0.191759	-0.0562881	0.128973
ENSG00000089091	DZANK1	21.8665	26.5724	13.8845	29.463	39.4025	37.5127	30.7909	19.1255	38.9453	37.7033	40.4236	39.8745	20.8255	21.6472	30.0851	28.6673	40.0862	27.0418	-0.497448	-1.14903	0.623406	-0.402547	0.426147	0.47606	-0.944755	-0.32101
ENSG00000089094	KDM2B	1107.24	1214.74	843.483	1091.08	1253.55	1152.58	965.136	1142.07	1220.66	1145.98	1083.55	921.75	1071.57	949.229	933.642	887.697	907.067	1133.59	0.0757842	-0.194374	-0.0658877	-0.161901	0.214824	0.0543067	0.24044	-0.256072
ENSG00000089123	TASP1	137.163	103.443	137.688	128.307	103.546	113.476	114.67	117.485	111.272	104.18	118.313	122.405	123.06	114.73	98.2781	120.6	108.139	100.595	-0.133554	0.263918	0.127115	0.205499	0.267667	0.0214331	0.186464	0.18968
ENSG00000089127	OAS1	709.668	723.149	671.084	804.054	795.381	686.482	696.512	753.18	747.75	833.441	782.837	727.941	686.294	1060.71	723.046	731.51	714.094	801.518	0.0750727	-0.0536551	0.0942974	0.104736	0.114626	-0.00705634	-0.0572858	0.404226
ENSG00000089154	GCN1	7889.84	10384.1	4692.96	7672.73	8993.85	9013.35	8115	7472.6	8880.64	8302.66	7197.37	5364.51	7773.58	4802.43	7032.9	6199.05	7083.14	6413.23	0.204243	-0.790094	0.0381286	-0.210925	0.0333506	-0.208602	0.134192	-0.417286
ENSG00000089157	RPLP0	13049.4	13200.8	21063.9	12173.9	11968.3	12216	12637	12893.3	10521.9	12256.5	12151.7	12498.3	10423.2	15607.6	10571.9	10227.3	9651.45	12560.4	0.111854	0.737119	-0.0828307	0.210396	0.200925	0.28931	0.110974	0.313373
ENSG00000089159	PXN	1473.01	1701.58	1170.93	1560.59	1771.28	1717.14	1724.29	1627.49	1834.88	2294.94	2093.15	1755.4	2135.56	1610.55	2011.69	1840.64	1918.54	2040.03	-0.013131	-0.558355	-0.0605585	-0.233597	0.0572686	-0.0684024	0.154602	-0.341037
ENSG00000089163	SIRT4	9.93933	8.54113	8.09929	3.80167	10.996	4.68908	3.18527	4.55369	6.67634	7.93753	5.91565	5.56388	4.73306	10.8236	3.00851	3.95411	3.72895	7.5717	0.865122	1.34638	-0.260401	-0.812422	0.975486	0.492739	0.344006	0.515491
ENSG00000089177	KIF16B	520.821	463.119	293.888	406.779	474.663	526.115	379.047	398.903	478.471	347.267	444.66	331.978	309.542	286.825	407.152	409.25	344.928	312.603	-0.183994	-0.367108	0.028207	-0.234186	0.127134	-0.301895	-0.156157	-0.124159
ENSG00000089195	TRMT6	667.923	608.319	715.051	596.863	584.623	639.591	654.042	567.39	516.304	504.033	619.171	693.63	573.647	570.403	602.705	696.912	669.346	527.855	-0.0723221	0.128664	0.0730594	0.20918	0.0388854	-0.00680871	-0.222588	0.11184
ENSG00000089220	PEBP1	6149.47	6484.62	7923.42	5930.61	6085.39	6022.66	6186.85	6163.87	5708.27	6133.73	5528.17	5175.34	5380.55	5161.77	5094.41	5136.39	4979.08	6269.36	0.106622	0.356917	-0.0556565	0.0551272	0.117886	0.0108985	0.111874	-0.280453
ENSG00000089234	BRAP	684.82	648.177	573.892	694.756	636.854	650.845	635.992	682.143	656.507	655.839	653.679	630.573	730.785	514.121	633.793	666.267	713.161	627.369	-0.00592477	-0.148228	0.0264327	0.0816965	0.0445702	-0.0794376	0.0352187	-0.287207
ENSG00000089248	ERP29	2817.8	2913.48	3456.08	2672.58	2743.51	2805.95	2826.39	2769.55	2834.11	2766.23	2838.53	2640.99	2426.17	3301.2	2401.8	2187.61	2228.98	3066.54	0.0542538	0.290174	-0.0514222	-0.0846623	0.241028	0.271722	0.122297	0.106378
ENSG00000089280	FUS	11515.7	12751.9	14800.9	16175.2	15837.1	12440.1	14984.6	15783.1	16993.5	10961.7	11198.3	11342	14466.1	12680.9	10352.3	10053.3	13724.4	16961.7	0.0357117	-0.017795	0.0354016	-0.0712027	0.113332	0.173999	0.0759373	-0.41962
ENSG00000089289	IGBP1	1462.08	1390.31	2060.69	1251.7	1287.45	1371.09	1385.59	1338.78	1183.94	1533.93	1457.22	1447.54	1197.47	1612.72	1313.72	1318.7	1198.86	1416.99	0.0200827	0.572626	-0.0970338	0.0802972	0.149565	0.134488	-0.00167562	0.186663
ENSG00000089327	FXYD5	585.427	635.84	535.71	575.003	659.763	618.959	639.177	632.963	624.238	637.979	622.129	517.441	473.306	555.25	551.561	489.321	490.357	695.514	0.0388204	-0.254763	-0.138551	-0.118526	0.173694	0.0806129	-0.0510571	-0.324942
ENSG00000089335	ZNF302	758.371	502.978	848.111	705.211	612.113	627.399	676.339	653.91	617.561	518.916	656.637	745.56	624.764	804.193	694.966	719.648	669.346	566.796	-0.318889	0.326508	0.108962	0.191471	-0.0818473	0.0510333	-0.0994402	0.504713
ENSG00000089351	GRAMD1A	1443.19	1535.51	1251.92	1342.94	1729.13	1550.21	1468.41	1400.71	1603.43	1985.38	1664.27	1486.48	1525.94	1685.23	1605.54	1423.48	1310.73	1829.11	-0.0137498	-0.230113	-0.060767	-0.255769	0.0518275	0.0624819	0.219333	-0.11819
ENSG00000089356	FXYD3	23.8544	23.7254	23.1408	11.405	16.4941	21.5698	13.8028	19.1255	11.1272	25.797	19.7188	22.2555	15.1458	20.5648	13.0369	15.8164	15.848	21.6334	0.13742	0.745476	-0.745828	0.0355744	0.596974	0.492739	-0.0653852	-0.0730827
ENSG00000089486	CDIP1	1828.84	2100.17	1956.56	1704.1	2138.73	1924.4	1773.13	1700.35	1996.23	1738.32	1654.41	1414.15	1401.93	1381.09	1514.28	1379.98	1220.3	1717.69	0.126098	0.142016	0.00318059	-0.228264	0.12768	0.0352866	0.200184	-0.314665
ENSG00000089505	CMTM1	59.636	46.5017	47.4387	77.9343	87.9684	66.585	83.8787	88.3416	106.821	88.3051	90.7066	89.0221	73.8358	108.236	94.2667	67.2199	85.7658	74.6353	-0.517912	-0.822241	-0.180834	-0.45487	-0.055541	0.405276	-0.216082	0.53625
ENSG00000089558	KCNH4	6.95753	7.59212	3.47112	6.65293	7.3307	12.1916	12.7411	6.37517	11.1272	11.9063	9.85941	10.2004	8.51952	4.32944	5.01419	2.96558	3.72895	4.32668	-0.683314	-1.87601	0.061527	-0.742033	0.975486	1.78225	1.192	0.000917908
ENSG00000089597	GANAB	18129.3	21618.6	13281.7	18223.3	19767.2	19906.1	18766.5	17753	18956.4	19872.6	18643.2	16515.5	17601.3	17599.2	17163.6	16388.8	17144.8	17287.3	0.119061	-0.498725	0.0377222	-0.0568953	0.119298	0.0111068	0.0379149	0.0257972
ENSG00000089639	GMIP	411.488	479.253	345.955	472.358	558.049	512.986	461.864	508.192	556.362	634.01	492.971	409.873	489.399	471.909	477.351	409.25	499.679	557.061	-0.0981321	-0.416882	-0.105492	-0.236142	0.0464524	0.00219188	-0.0299911	-0.239326
ENSG00000089682	RBM41	745.45	624.452	650.257	753.682	700.082	726.808	724.118	744.984	827.866	557.612	652.693	714.959	678.721	737.087	890.52	813.558	935.966	575.449	-0.218983	-0.155214	0.0167471	-0.135442	-0.448243	-0.186385	-0.463637	0.357146
ENSG00000089685	BIRC5	1493.88	1480.46	1848.95	1411.37	1566.02	1449.86	1318.7	1401.63	1540.01	1606.36	1585.39	1589.42	1376.37	2059.73	1497.24	1437.32	1316.32	1931.86	0.030131	0.48759	0.00999673	-0.125841	0.0825391	0.145116	0.0643648	0.0924614
ENSG00000089692	LAG3	2.9818	4.74507	10.4134	1.90084	2.74901	4.68908	8.49405	0.910738	3.33817	12.8985	7.88753	6.49119	1.89323	3.24708	11.0312	5.93116	3.72895	2.16334	0.0171253	0.293913	1.06153	-0.812422	-0.483946	0.130169	-0.977922	0.58588
ENSG00000089693	MLF2	5731.02	6332.78	5696.11	5420.24	6017.59	6127.69	5824.79	5738.56	5690.47	7046.55	6360.31	5956.13	5669.26	7652.28	5707.15	5611.87	5263.41	6699.87	0.0474944	-0.0322291	-0.0823327	-0.0701911	0.156326	0.0858948	0.107164	0.191757
ENSG00000089723	OTUB2	66.5935	81.6153	43.9676	76.9839	67.8089	63.7715	62.6436	77.4127	62.3125	70.4456	72.9597	41.7291	53.9569	47.6238	56.1589	57.3346	55.002	78.962	0.355927	-0.510728	-0.0080139	0.305035	0.377584	-0.458352	-0.0276754	-0.729475
ENSG00000089737	DDX24	4143.71	4490.74	3915.43	4521.14	4436.9	4474.32	4394.61	4444.4	4395.26	4861.74	4477.16	4088.52	4691.41	4818.66	4217.93	4394	4457.03	4972.44	0.0052837	-0.166565	0.0246979	0.0407394	0.086047	-0.103956	0.0739414	-0.0453212
ENSG00000089775	ZBTB25	520.821	457.425	581.992	647.235	690.002	500.794	606.263	623.855	703.241	427.635	472.266	794.708	735.518	623.439	556.575	685.049	717.822	654.411	-0.130681	-0.0589445	0.0530778	-0.11973	-0.236976	0.214216	0.0351338	-0.0699484
ENSG00000089818	NECAP1	690.784	696.577	645.629	786.947	721.157	709.927	693.327	725.858	705.467	766.964	723.681	793.78	783.795	873.464	742.1	774.017	811.046	745.271	-0.0273879	-0.10283	0.116578	0.157688	-0.0362594	0.0363748	-0.049307	0.228983
ENSG00000089820	ARHGAP4	786.201	893.023	1062.16	744.178	903.508	888.112	910.987	861.558	925.786	999.137	800.584	711.249	606.779	1029.32	670.898	602.013	568.665	911.849	0.00795561	0.221504	-0.211301	-0.315031	0.254959	0.240561	0.0935928	0.174831
ENSG00000089847	ANKRD24	8.9454	13.2862	13.8845	9.50419	5.49802	11.2538	9.55581	6.37517	3.33817	13.8907	11.8313	14.837	5.67968	4.32944	10.0284	8.89675	3.72895	8.65337	0.239518	0.539025	0.5761	1.50951	0.23852	0.737851	0.60704	-0.999082
ENSG00000089876	DHX32	1230.49	1194.81	1095.72	1084.43	1051.95	1238.86	1087.24	1040.06	1100.48	1268.02	1363.56	1473.5	1283.61	1350.78	1369.88	1431.39	1279.03	1127.1	-0.0522269	0.0112084	0.0602632	-0.0212036	-0.00667047	0.0418338	0.00515434	0.261181
ENSG00000089902	RCOR1	2185.66	2420.94	1346.8	2336.13	2332.08	2290.15	1780.57	2110.18	2424.62	2149.09	2025.12	1799.92	2466.87	1701.47	2270.42	2018.57	2410.76	2025.97	0.080125	-0.402804	0.146754	-0.0536413	-0.164952	-0.165406	0.0331925	-0.251832
ENSG00000089916	GPATCH2L	769.304	749.722	465.131	916.204	858.608	833.719	788.885	836.968	884.615	717.355	767.062	754.833	1018.56	789.04	904.559	856.065	1114.96	655.493	-0.153205	-0.762179	0.130495	0.0506183	-0.237871	-0.181562	-0.130462	0.267519
ENSG00000090006	LTBP4	1418.34	1557.33	1524.98	1142.4	1154.58	1638.37	1386.65	1253.18	1198.4	1143	1118.06	1021.9	903.069	813.934	995.818	932.181	838.081	954.034	-0.0731791	0.137183	-0.133517	-0.0690413	0.167041	0.132571	0.107746	-0.229128
ENSG00000090013	BLVRB	887.582	998.364	1608.29	840.17	1030.88	965.951	1026.72	971.757	850.121	1045.77	1002.7	930.095	818.82	1155.96	854.418	785.879	801.724	1102.22	0.0476157	0.647485	-0.209915	-0.0169862	0.23088	0.243071	0.0304411	0.0686755
ENSG00000090020	SLC9A1	518.833	651.973	291.574	573.102	613.946	594.576	538.31	559.193	623.125	579.44	484.097	357.016	512.118	343.108	514.456	416.17	518.324	486.752	0.132953	-0.884574	0.0354464	-0.120729	-0.0877499	-0.221186	-0.0173786	-0.504524
ENSG00000090054	SPTLC1	1251.36	1224.23	995.055	1158.56	1194.9	1269.8	1222.08	1179.41	1091.58	1259.09	1441.45	1409.52	1286.45	1730.69	1366.87	1387.89	1310.73	1242.84	-0.0527314	-0.296491	-0.0257269	0.0859131	0.0766436	0.0223047	-0.0269735	0.477709
ENSG00000090060	PAPOLA	4419.03	3914.69	3264.01	4320.6	4352.6	4131.08	4071.83	3872.46	4575.52	3308.96	4244.48	4123.76	3866.91	4913.91	4633.11	4723.18	4456.09	3645.23	-0.0776226	-0.319032	0.157983	-0.0827026	-0.126394	-0.195798	-0.204597	0.430862
ENSG00000090061	CCNK	1247.39	1593.4	608.604	1441.78	1351.6	1581.16	1572.46	1411.64	1361.97	1439.67	1323.13	1161.92	1386.79	911.347	1315.72	1380.97	1366.66	1257.98	0.011123	-1.36945	0.0304799	0.0821576	0.00810281	-0.249169	0.0210932	-0.465041
ENSG00000090097	PCBP4	312.095	353.983	277.69	296.531	395.858	342.303	324.897	310.562	318.239	588.37	470.294	403.381	403.257	637.51	441.248	381.572	357.047	596.001	0.0484045	-0.226509	-0.0666987	-0.101929	0.0919716	0.0801908	0.175587	0.0971332
ENSG00000090238	YPEL3	122.254	106.29	156.201	67.4797	80.6377	124.73	97.6816	81.0557	82.3415	134.938	101.552	121.478	96.5545	84.424	92.261	88.9675	94.1559	88.697	-0.230802	0.677241	-0.264459	-0.287166	0.138424	0.449346	0.0362915	-0.0712319
ENSG00000090263	MRPS33	502.93	480.202	851.582	512.276	460.918	453.903	489.47	491.798	418.384	481.213	530.436	532.278	520.637	758.734	489.385	474.493	379.42	508.385	0.0812556	0.798927	0.0588529	0.292093	0.116211	0.165793	0.45648	0.577672
ENSG00000090266	NDUFB2	1058.54	1150.21	2477.23	1091.08	1097.77	1068.17	1249.69	1212.19	930.237	1040.81	1072.7	1230.54	963.652	1840.01	961.721	916.365	904.27	1211.47	0.106747	0.987158	-0.151861	0.230088	0.157562	0.425303	0.0917586	0.602954
ENSG00000090273	NUDC	3930.01	4417.66	4864.2	4076.35	4908.82	4138.58	4115.37	4196.68	4613.35	4363.66	3950.67	3500.61	3651.09	3422.42	3456.78	3369.89	3243.25	5038.42	0.0941467	0.241182	-0.0419724	-0.178539	0.192667	0.0549043	0.170884	-0.557955
ENSG00000090316	MAEA	2830.72	2996.04	3501.21	2854.11	3034.91	2940.99	2710.66	2901.61	2826.32	2978.56	2937.12	2808.83	2789.67	3436.49	2610.39	2454.51	2476.02	3126.03	0.026754	0.369206	-0.0238148	0.014116	0.170139	0.194534	0.17207	0.136605
ENSG00000090339	ICAM1	51.6845	77.8192	113.39	210.993	98.9644	68.4606	221.907	160.29	95.6942	135.93	107.468	219.773	301.023	125.554	109.309	206.602	206.957	173.067	0.184853	-0.968661	0.396511	1.14069	-0.0245141	0.0891604	0.540545	-0.463029
ENSG00000090372	STRN4	2126.02	2461.74	1824.65	2310.47	2471.36	2279.83	2244.55	2207.63	2568.17	2616.41	2441.19	2090.16	2030.48	2464.53	2019.71	1911.81	2022.02	2504.07	0.110754	-0.298805	0.0656872	-0.152553	0.273433	0.128676	0.00602524	-0.02296
ENSG00000090376	IRAK3	3.97573	3.79606	3.47112	0.950419	0.916337	2.81345	7.43229	7.2859	7.78906	2.97658	2.95782	2.78194	2.83984	3.24708	4.01135	1.97705	2.79671	6.49003	0.432163	-1.0984	-2.93847	-3.03481	-0.439552	0.492739	0.0220776	-0.999082
ENSG00000090432	MUL1	950.2	1138.82	1077.21	983.683	945.66	1038.16	1064.94	972.668	857.91	1228.33	1139.75	1090.52	943.773	1065.04	1009.86	1044.87	898.676	902.114	0.133504	0.0165193	0.0162462	0.197368	0.174564	0.061689	0.070638	0.239529
ENSG00000090447	TFAP4	640.093	707.016	615.546	794.55	733.07	699.611	720.932	876.13	778.906	640.956	643.82	676.939	680.615	725.181	600.7	570.38	689.855	837.213	0.0151901	-0.227998	-0.141007	0.028688	0.100013	0.247101	-0.0194559	-0.207255
ENSG00000090470	PDCD7	942.249	916.748	1324.81	1087.28	952.074	887.174	902.493	994.526	953.604	918.77	874.53	947.714	1076.3	1132.15	754.134	815.535	974.188	1098.98	0.0473083	0.553801	0.128641	0.18926	0.213687	0.216705	0.143807	0.0429004
ENSG00000090487	SPG21	2974.84	2960.93	3253.6	2743.86	2730.68	2858.46	2470.71	2750.43	2626.03	2814.85	2685.7	2662.32	2747.07	2331.4	2681.59	2705.6	2671.79	2985.41	0.0508084	0.397113	-0.00345041	0.0633243	0.0022131	-0.0232658	0.0400866	-0.356732
ENSG00000090520	DNAJB11	1357.71	1374.17	1603.66	1469.35	1696.14	1395.47	1411.07	1427.13	1568.94	1218.41	1335.95	1348.31	1367.86	1702.55	1381.91	1374.05	1374.12	1658.2	-0.0221876	0.184574	0.0420622	-0.0946148	-0.0487972	-0.0272813	-0.00658939	0.0380789
ENSG00000090530	P3H2	138.157	143.301	194.383	232.853	236.415	182.874	201.734	214.934	233.672	397.869	372.686	453.456	502.651	403.72	371.05	503.16	406.455	408.872	-0.3518	-0.0535504	0.115522	-0.00506756	0.00634682	-0.150055	0.306461	-0.0182927
ENSG00000090565	RAB11FIP3	949.206	1093.27	870.095	914.303	974.983	1034.41	915.234	968.114	1062.65	1272.98	1140.73	877.238	931.467	988.194	958.713	868.915	961.136	1039.49	0.0798332	-0.0729674	-0.0825058	-0.216924	0.250792	0.0137533	-0.0452365	-0.0730037
[truncated: 15,163 more rows]
