# Supplementary material for: Sphingolipids produced by gut bacteria enter host metabolic pathways impacting ceramide levels
Source: Nat Commun. 2020 May 18;11:2471. doi: 10.1038/s41467-020-16274-w (PMC7235224; doi:10.1038/s41467-020-16274-w)
Supplement: Supplementary file 6 — Source data [file 41467_2020_16274_MOESM6_ESM.xlsx]

## Sheet: Figure 1C
Figure 1C - Sa (d17:0) Relative Response
	Replicate A	Replicate B	Replicate C
no Sa (d18:0)	0.0244105	0.262298	0.073174
0 uM	0.0376374	0.0280094	0.0348237
5 uM	12.5224	2.3027	2.98
10 uM	30.9034	32.3475	32.7612
50 uM	194.929	248.362	222.336

## Sheet: Figure 1D
Figure 1D - Sa (d18:0) (pmol/ug protein)
	Replicate A	Replicate B	Replicate C
no Sa (d18:0)	0.65639	6.25827	5.00302
0 uM	904.314	537.788	544.017
5 uM	1647.33	346.69	439.371
10 uM	1743.09	1887.21	1823.28
50 uM	2202.42	3048.71	2312.67

## Sheet: Figure 1E
Figure 1E - Sphinganine-1-Phosphate (d17:0) (Relative Response)
	Replicate A	Replicate B	Replicate C
no Sa (d18:0)	0.00345084	0.00809468	0.0020028
0 uM	0.003231	0.0024271	0
5 uM	0.0201528	0.0554703	0.05
10 uM	0.0616099	0.0795939	0.0793274
50 uM	1.94492	2.58889	2.24163

## Sheet: Figure 1F
Figure 1F - Sphinganine-1-Phosphate (d18:0) (pmol/ug protein)
	Replicate A	Replicate B	Replicate C
no Sa (d18:0)	0	0	0.333461
0 uM	10.5792	5.0406	7.55872
5 uM	39.6441	22.6118	11.0462
10 uM	45.624	47.8396	47.7211
50 uM	165.349	217.824	193.375

## Sheet: Figure 1G
Figure 1G - Sphingosine (d17:1) (Relative Response)
	Replicate A	Replicate B	Replicate C
no Sa (d18:0)	0.022853	0.0253635	0.0253055
0 uM	0.0249389	0.0209596	0.0316716
5 uM	0.107926	0.0832738	0.0594026
10 uM	0.155276	0.186705	0.203463
50 uM	0.233052	0.280112	0.298278

## Sheet: Figure 1H
Figure 1H - Sphingosine-1-Phosphate (d18:1) (pmol/ug protein)
	Replicate A	Replicate B	Replicate C
no Sa (d18:0)	51.9901	48.7661	73.3032
0 uM	143.862	100.798	90.9157
5 uM	164.479	223.394	162.974
10 uM	187.578	201.438	201.356
50 uM	98.8083	106.293	101.011

## Sheet: Figure 1I
Figure 1I - Dihydroceramide (d18:1/16:0) (pmol/ug protien)
	Replicate A	Replicate B	Replicate C
no Sa (d18:0)	1.59712	1.57306	3.41673
0 uM	322.754	244.473	255.135
5 uM	56.5687	42.7894	42.5781
10 uM	46.1966	41.7474	49.5754
50 uM	1.27793	5.41755	3.04137

## Sheet: Figure 1L
Figure 1L - Ceramide (d18:1/24:1) (pmol/ug protein)
	Replicate A	Replicate B	Replicate C
Media T60	10.9	11.5	11.8		11.4
Sa (d17:0) T60	2.4	2.7	3.1		2.73333
Media T120	23.4	24	23.7		23.7
Sa (d17:0) T120	5	5.6	6.8		5.8

## Sheet: Figure 1M
Figure 1M - Ceramide (d18:1/16:0) (pmol/ug protein)
	Replicate A	Replicate B	Replicate C
Media T60	6.9	6.1	5
Sa (d17:0) T60	1.7	1.4	2.4
Media T120	10.3	7.8	8	8.7
Sa (d17:0) T120	4.9	2.1	2.9	3.3

## Sheet: Figure 2
Figure 2H - Heatmap showing the average time-zero normalized log2 change in gene expression between BTWT and SLMUT
	1 hr	2 hr	4 hr	8 hr
SPHK1	0.161936	0.753426	0.224154	0.0788169
SMPD2	0.0523734	0.64979	-0.0013404	0.21521
SMPDL3B	0.335439	0.615536	-0.045741	-0.0504863
B3GALNT1	-0.0036944	0.489648	-0.551131	-0.335772
S1PR4	-0.438072	0.878685	-0.186037	0.443999
CERS1	-0.439919	0.571114	-0.100321	0.00455088
S1PR3	-0.237933	-0.599781	0.32448	0.189565
LAMC1	0.0237084	-0.604911	0.036503	-0.195136
PAG1	-0.110191	-0.747391	-0.472984	0.182315

[truncated: 28 more sheets: Figure 3D, Figure 3E, Figure 3F, Figure 3G, Figure 3H, Figure 3I, Figure 3J, Figure 4A, Figure 4B, Figure 5A, Figure 5B, Supplement Fig 1A, Supplement Figure 1B, Supplement Figure 2D, Supplement Figure 2G, Supplement Figure 4, Supplement Figure 5, Supplement Figure 6A, Supplement Figure 6B, Supplement Figure 6C …]
